# Supplementary material for: Social exclusion concepts, measurement, and a global estimate
Source: PLoS One. 2024 Feb 28;19(2):e0298085. doi: 10.1371/journal.pone.0298085 (PMC10901322; doi:10.1371/journal.pone.0298085)
Supplement: S1 Data — (DO) [file pone.0298085.s012.do]

********************************************************************************
************************** GLOBAL EXCLUSION DATABASE ***************************
********************************************************************************


*********************************** PREAMBLE ***********************************

* we fix semi colom as the end of commands
#delimit;
* we do not want STATA to stop every x lines when executing do-file;
set more off;
* we close log file (record commands and results of the sesion) that may be
* open;
capture log close;
* Drop all observations and variables;
drop _all;
* we increase the amount of memory allocated to Stata by the operating system
* because we work with heavy datasets;
*set mem 70m;


************************************* DATA *************************************

*******************************************************************************;
**** COUNTRIES;
*******************************************************************************;
*** Load Stata-format dataset;
use C:\Users\Usuario\Dropbox\SocialExclusionPaper\Data\Countries\countries;


*******************************************************************************;
**** POPULATION;
********************************************************************************;
** Merge data already open with another Stata-format dataset using isoA3cc and
*** year as identification variables;
sort isoA3cc year;
merge isoA3cc year using C:\Users\Usuario\Dropbox\SocialExclusionPaper\Data\Population\population;
** We observe from which datasets individuals come from (_merge == 1 --> the
** observation is present only in the master dataset. _merge == 2 --> the
** observation is present in one of the using datasets (but not the master
** datatset). _merge == 3 --> the observation is present in at least two
** datasets, either master or using; 
tab _merge;
*** Check observation only in the master dataset;
list if _merge == 1;
*Taiwan, China 2020.
*** Check observations only in the using dataset;
tab country if _merge == 2;
tab year if _merge == 2;
*There are many observations present only in the using dataset: years that are
*not covered by WB income classification, and regions and other country groups;
*** Data cleaning before merging;
drop if _merge == 2;
tab _merge;
drop _merge;
sort isoA3cc year;
list in 30/35;
*** Check missings by year before merging;
tab country if year == 2017 & (fepop == . | mapop == .);
codebook country if year == 2017 & fepop != . & mapop != .;
gen insample = (year == 2017 & fepop != . & mapop != .);
tab insample;
*195 countries;
gen pop = fepop + mapop;
lab var pop "Total population";
total pop if insample == 1;
*drop pop;


*******************************************************************************;
**** POVERTY;
*******************************************************************************;
*** Merge data already open with another Stata-format dataset using isoA3cc and
*** year as identification variables;
sort isoA3cc year;
merge isoA3cc year using C:\Users\Usuario\Dropbox\SocialExclusionPaper\Data\Poverty\poverty;
** We observe from which datasets individuals come from (_merge == 1 --> the
** observation is present only in the master dataset. _merge == 2 --> the
** observation is present in one of the using datasets (but not the master
** datatset). _merge == 3 --> the observation is present in at least two
** datasets, either master or using; 
tab _merge;
codebook country;
codebook isoA3cc;
codebook year;
*There are some countries which names vary depending on the dataset.
*This problem vanishes as we restrict the sample to years 1990-2017;
*** Data cleaning before merging;
drop if year < 1990 | year > 2017;
tab _merge;
codebook country;
codebook isoA3cc;
codebook year;
drop _merge;
sort isoA3cc year;
list in 30/35;
*** Data arrangement before merging;
** Generate variables of interest;
* Adult poverty rate;
gen ad18t64sharepop = ad18t64pop / (ad18t64pop + ad65tpop);
lab var ad18t64sharepop "Adults 18 to 64 share of the population";
gen ad65tsharepop = ad65tpop / (ad18t64pop + ad65tpop);
lab var ad65tsharepop "Adults 65+ share of the population";
gen npl50medinc_ad = npl50medinc_ad18t64 * ad18t64sharepop +
	npl50medinc_ad65t * ad65tsharepop;
lab var npl50medinc_ad "Adult poverty rate at 50% median income NPL";
*drop ad18t64sharepop ad65tsharepop npl50medinc_ad18t64 npl50medinc_ad65t;
** Select poverty rates by sex and age groups based on the established
** criterion;
* Indicate whether for each country-year we can use each of the different
* poverty lines (note that we do not mix national and regional values for
* different groups--not even children and female/male groups);
gen ipl1_90_avail = ((!missing(mapovrate_peb) & pl_peb_ma == "ipl1_90") &
	(!missing(fepovrate_peb) & pl_peb_fe == "ipl1_90") & !missing(ipl1_90_wch) &
	!missing(ipl1_90_wad));
lab var ipl1_90_avail "IPL $1.90 available";
tab ipl1_90_avail;
gen ipl3_20_avail = ((!missing(mapovrate_peb) & pl_peb_ma == "ipl3_20") &
	(!missing(fepovrate_peb) & pl_peb_fe == "ipl3_20") & !missing(ipl3_20_wch) &
	!missing(ipl3_20_wad));
lab var ipl3_20_avail "IPL $3.20 available";
tab ipl3_20_avail;
gen ipl5_50_avail = ((!missing(mapovrate_peb) & pl_peb_ma == "ipl5_50") &
	(!missing(fepovrate_peb) & pl_peb_fe == "ipl5_50") & !missing(ipl5_50_wch) &
	!missing(ipl5_50_wad));
lab var ipl5_50_avail "IPL $5.50 available";
tab ipl5_50_avail;
gen npl50medinc_avail = ((!missing(fepovrate_oecd) &
	pl_oecd_fe == "npl50medinc") & (!missing(mapovrate_oecd) &
	pl_oecd_ma == "npl50medinc") & !missing(npl50medinc_ch) &
	!missing(npl50medinc_ad));
lab var npl50medinc_avail "NPL 50% median income available";
tab npl50medinc_avail;
* Indicate the ideal proxy for SPL poverty rates based on the income level of
* the country-year and the condition of the country as a global north HIC or a
* global south HIC;
gen proxy_ideal = "";
lab var proxy_ideal "Ideal proxy for SPL poverty rates";
replace proxy_ideal = "ipl1_90" if inclasswb == "L";
replace proxy_ideal = "ipl3_20" if inclasswb == "LM";
replace proxy_ideal = "ipl5_50" if inclasswb == "UM" |
	(inclasswb == "H" & (!missing(mapovrate_peb) | !missing(fepovrate_peb) |
	 !missing(ipl1_90_wch) | !missing(ipl3_20_wch) | !missing(ipl5_50_wch)));
replace proxy_ideal = "npl50medinc" if inclasswb == "H" & missing(mapovrate_peb)
	& missing(fepovrate_peb) & missing(ipl1_90_wch) & missing(ipl3_20_wch) &
	missing(ipl5_50_wch);
tab proxy_ideal;
* Check the criterion to identify global south HIC does not mistakenly select a
* global north HIC;
tab country if inclasswb == "H" & (!missing(mapovrate_peb) |
	!missing(fepovrate_peb) | !missing(ipl1_90_wch) | !missing(ipl3_20_wch) |
	!missing(ipl5_50_wch));
*Argentina, Chile, Croatia, Panama, Poland, Russian Federation, Uruguay,
*Venezuela, RB.;
gen globalsouthic = (inclasswb == "H" & (!missing(mapovrate_peb) |
	!missing(fepovrate_peb) | !missing(ipl1_90_wch) | !missing(ipl3_20_wch) |
	!missing(ipl5_50_wch)));
lab var globalsouthic "Global south high income country indicator";	
* Select proxies for the SPL poverty rates based on the ideal and available
* proxies according to the following criteria and indicate their survey year and
* data sources;
gen case1 = ((proxy_ideal == "ipl1_90" | proxy_ideal == "ipl3_20" |
	(proxy_ideal == "ipl5_50" & inclasswb == "UM")) & ipl1_90_avail == 1);
tab case1;
gen case2 = (((proxy_ideal == "ipl1_90" & ipl1_90_avail == 0) |
	proxy_ideal == "ipl3_20" | proxy_ideal == "ipl5_50") & ipl3_20_avail == 1);
tab case2;
*Note that cases 1, and 2 are mutually exclusive due to PEBs only use one IPL;
gen case3 = (((proxy_ideal == "ipl3_20" & ipl3_20_avail == 0 &
	ipl1_90_avail == 0) | proxy_ideal == "ipl5_50") & ipl5_50_avail == 1);
tab case3;
*Note that cases 1, 2 and 3 are mutually exclusive due to PEBs only use one IPL;
gen case4 = (((proxy_ideal == "ipl5_50" & inclasswb == "UM" & ipl5_50_avail == 0
	& ipl3_20_avail == 0 & ipl1_90_avail == 0) | (proxy_ideal == "ipl5_50" &
	inclasswb == "H" & ipl5_50_avail == 0 & ipl3_20_avail == 0) |
	proxy_ideal == "npl50medinc") & npl50medinc_avail == 1);
tab case4;
* FEMALE;
gen fepovrate_proxy = .;
label var fepovrate_proxy "Female poverty rate at proxy-for-SPL pov line (%)";
gen fepovrate_proxy_year = .;
label var fepovrate_proxy_year "fepovrate_proxy survey year";
gen fepovrate_proxy_source = "";
label var fepovrate_proxy_source "fepovrate_proxy data source";
* Cases 1, 2, and 3;
replace fepovrate_proxy = fepovrate_peb if (case1 == 1 | case2 == 1 |
	case3 == 1);
replace fepovrate_proxy_year = fepovrate_peb_year if (case1 == 1 | case2 == 1 |
	case3 == 1);
replace fepovrate_proxy_source = source_peb_fe if (case1 == 1 | case2 == 1 |
	case3 == 1);
*Note that cases 1, 2 and 3 are mutually exclusive due to PEBs only use one IPL;
* Case4;
replace fepovrate_proxy = fepovrate_oecd if case4 == 1;
replace fepovrate_proxy_year = fepovrate_oecd_year if case4 == 1;
replace fepovrate_proxy_source = source_oecd_fe if case4 == 1;
* (Note that when a given poverty line is available the poverty line used in the
* corresponding poverty rate is precisely that poverty line, thus, for instance
* npl50medinc_avail == 1 implies that pl_oecd_fe == "npl50medinc");
su fepovrate_proxy;
* MALE;
gen mapovrate_proxy = .;
label var mapovrate_proxy "Male poverty rate at proxy-for-SPL pov line (%)";
gen mapovrate_proxy_year = .;
label var mapovrate_proxy_year "mapovrate_proxy survey year";
gen mapovrate_proxy_source = "";
label var mapovrate_proxy_source "mapovrate_proxy data source";
* Cases 1, 2, and 3;
replace mapovrate_proxy = mapovrate_peb if (case1 == 1 | case2 == 1 |
	case3 == 1);
replace mapovrate_proxy_year = mapovrate_peb_year if (case1 == 1 | case2 == 1 |
	case3 == 1);
replace mapovrate_proxy_source = source_peb_ma if (case1 == 1 | case2 == 1 |
	case3 == 1);
*Note that cases 1, 2 and 3 are mutually exclusive due to PEBs only use one IPL;
* Case4;
replace mapovrate_proxy = mapovrate_oecd if case4 == 1;
replace mapovrate_proxy_year = mapovrate_oecd_year if case4 == 1;
replace mapovrate_proxy_source = source_oecd_ma if case4 == 1;
su mapovrate_proxy;
* CHILDREN AND ADULT;
foreach g in ch ad {;
	gen `g'povrate_proxy = .;
	gen `g'povrate_proxy_year = .;
	label var `g'povrate_proxy_year "`g'povrate_proxy survey year";
	gen `g'povrate_proxy_source = "";
	label var `g'povrate_proxy_source "`g'povrate_proxy data source";
	* Case1;
	replace `g'povrate_proxy = ipl1_90_w`g' if case1 == 1;
	replace `g'povrate_proxy_year = ipl1_90_w`g'_year if case1 == 1;
	replace `g'povrate_proxy_source = source_ipl1_90_w`g' if case1 == 1;
	* Case2;
	replace `g'povrate_proxy = ipl3_20_w`g' if case2 == 1;
	replace `g'povrate_proxy_year = ipl3_20_w`g'_year if case2 == 1;
	replace `g'povrate_proxy_source = source_ipl3_20_w`g' if case2 == 1;
	* Case3;
	replace `g'povrate_proxy = ipl5_50_w`g' if case3 == 1;
	replace `g'povrate_proxy_year = ipl5_50_w`g'_year if case3 == 1;
	replace `g'povrate_proxy_source = source_ipl5_50_w`g' if case3 == 1;
	* Case4;
	replace `g'povrate_proxy = npl50medinc_`g' if case4 == 1;
	su `g'povrate_proxy;
};
label var chpovrate_proxy "Children pov rate at proxy-for-SPL pov line (%)";
label var adpovrate_proxy "Adult pov rate at proxy-for-SPL pov line (%)";
 * Available proxy;
gen proxy_avail = "";
lab var proxy_avail "Available proxy for SPL poverty rates";
replace proxy_avail = "ipl1_90" if case1 == 1;
replace proxy_avail = "ipl3_20" if case2 == 1;
replace proxy_avail = "ipl5_50" if case3 == 1;
replace proxy_avail = "npl50medinc" if case4 == 1;
* Check resulsts;
tab proxy_ideal proxy_avail;
*Why are we using ipl5_50 for country_years which ideal proxy is the ipl3_20?
*Note that PEBs may use ipl5_50 for UMICs that probably were LMICs in the past;
** Keep variables of interest;
*drop ipl*avail npl*avail fepovrate_oecd fepovrate_oecd_year pl_oecd_fe
*	source_oecd_fe mapovrate_oecd mapovrate_oecd_year pl_oecd_ma source_oecd_ma
*	fepovrate_peb fepovrate_peb_year pl_peb_fe source_peb_fe mapovrate_peb
*	mapovrate_peb_year pl_peb_ma source_peb_ma source_npl50medinc*
*	ipl1_90* source_ipl1_90* ipl3_20* source_ipl3_20* ipl5_50* source_ipl5_50*;
drop case*;
** Imputation of regional means and associated flag variable;
* Estimate poverty rates by WB region and year and impute them to countries
* lacking data on poverty rates;
foreach var of varlist povrate_spl {;
	gen `var'_i = (`var' == .);
	label var `var'_i "= 1 if regional value imputed in variable `var'";
	sort regionwb year;
	by regionwb year: egen `var'_r = mean(`var');
	replace `var' = `var'_r if `var' == .;
	replace `var'_i = 0 if `var' == .;
	drop `var'_r;
	su `var';
};
count if insample == 1 & povrate_spl_i == 0;
*gen pop = fepop + mapop;
total pop if insample == 1 & povrate_spl_i == 0;
*drop pop;
* Estimate poverty rates by WB region and year and impute them to countries
* lacking data on poverty rates or present problematic values;
*Belarus 1991-2017 (all povrates = 0 --> indeterminate shares), Fiji 1990-2017
*(mapovrate = 0 --> all the poor are women, mostly girls),  Maldives 1990-2017
*(all povrates = 0 --> indeterminate shares), Russian Federation 1991-2011 and
*2015-2017 (fepovrate = mapovrate = 0 --> indeterminate shares, all the poor are
*children);
* Moreover, avoid mixing own children (female) poverty rates with regional
* female(children) poverty rates;
foreach var of varlist fepovrate_proxy mapovrate_proxy chpovrate_proxy
	adpovrate_proxy {;
	gen `var'_i = (missing(fepovrate_proxy) | missing(mapovrate_proxy) |
		missing(chpovrate_proxy) | missing(adpovrate_proxy) |
		fepovrate_proxy == 0 | mapovrate_proxy == 0 | chpovrate_proxy == 0 |
		adpovrate_proxy == 0);
	label var `var'_i "= 1 if regional value imputed in variable `var'";
	sort regionwb year;
	by regionwb year: egen `var'_r = mean(`var');
	replace `var' = `var'_r if missing(fepovrate_proxy) |
		missing(mapovrate_proxy) | missing(chpovrate_proxy) |
		missing(adpovrate_proxy) | fepovrate_proxy == 0 | mapovrate_proxy == 0 |
		chpovrate_proxy == 0 | adpovrate_proxy == 0;
	replace `var'_i = 0 if `var' == .;
	drop `var'_r;
	su `var';
};
tab fepovrate_proxy_i mapovrate_proxy_i;
tab chpovrate_proxy_i mapovrate_proxy_i;
sort isoA3cc year;
*list in 30/35;
** Overall proxy poverty rate (Women);
gen masharepop = mapop / (fepop + mapop);
lab var masharepop "Male share of the population";
gen fesharepop = 1 - masharepop;
lab var fesharepop "Female share of the population";
su masharepop;
su fesharepop;
gen povrate_proxy_fe = (fepovrate_proxy * fesharepop +
	mapovrate_proxy * masharepop) / 100;
lab var povrate_proxy_fe "Pov rate at proxy-for-SPL pov line (%) (gender data)";
su povrate_proxy_fe;
** Overall proxy poverty rate (Children);
gen adsharepop = (fepop + mapop - chpop) / (fepop + mapop);
lab var adsharepop "Adult share of the population";
gen chsharepop = chpop / (fepop + mapop);
lab var chsharepop "Children share of the population";
su chsharepop;
su adsharepop;
gen povrate_proxy_ch = (chpovrate_proxy * chsharepop +
	adpovrate_proxy * adsharepop) / 100;
lab var povrate_proxy_ch "Pov rate at proxy-for-SPL pov line (%) (age group data)";
su povrate_proxy_ch;
*******************************************************************************;
********************* Estimate SPL headcounts of countries *********************
*******************************************************************************;
gen povhc_spl_i = (povrate_spl_i == 1);
label var povhc_spl_i "= 1 if estimated based on regional SPL poverty rate";
tab povhc_spl_i;
gen povhc_spl = (fepop + mapop) * povrate_spl;
lab var povhc_spl "SPL poverty headcount";
replace povhc_spl_i = 0 if povhc_spl == .;
sort isoA3cc year;
*list in 30/35;
*******************************************************************************;
****** Headcounts of women, men, and children (using proxy poverty rates) ******
*******************************************************************************;
* gpovhc_spl = gpovrate_spl * gpop, where
* 	gpovrate_spl is estimated as:
* 		povrate_spl / (gsharepop + 1/k * (1 - gsharepop)), where
* 			k is estimated as:
* 				k0 if r < 1;
* 				2*k0 - 1 + (1  - k0) * r if 1 <= r <= 2;
* 				1 if r > 2, where;
* 					k0 = (gpovrate_proxy / ngpovrate_proxy) and;
* 					r = (povrate_spl / povrate_proxy_g);
gen k0fe = fepovrate_proxy / mapovrate_proxy;
gen k0ch = chpovrate_proxy / adpovrate_proxy;
foreach g in fe ch {;
	gen r`g' = povrate_spl / povrate_proxy_`g';
	count if r`g' <= 1 & insample == 1;
	count if r`g' > 1 & r`g' < 2 & insample == 1;
	count if r`g' >= 2 & insample == 1;
	gen k`g' = .;
	replace k`g' = k0`g' if r`g' < 1;
	replace k`g' = 2*k0`g' - 1 + (1  - k0`g') * r`g' if r`g' >= 1 & r`g' <= 2;
	replace k`g' = 1 if r`g' > 2;
	gen `g'povrate_spl = povrate_spl /
		(`g'sharepop + ((1/k`g') * (1 - `g'sharepop)));
	gen `g'hc_spl = `g'povrate_spl * `g'pop;
	drop k0`g' r`g' k`g';
	su `g'povrate_spl;
};
lab var fepovrate_spl "Female SPL pov rate (using proxy pov rate)";
lab var chpovrate_spl "Children SPL pov rate (using proxy pov rate)";
lab var fehc_spl "Female SPL pov headcount (using proxy pov rate)";
lab var chhc_spl "Children SPL pov headcount (using proxy pov rate)";
*list in 30/35;
*******************************************************************************;
****************** Intersection between gender and age groups ******************
*******************************************************************************;
** Share of women among the poor;
gen fesharehc = fehc / povhc_spl;
lab var fesharehc "Share of women among the poor";
su fesharehc;
*hist fesharehc_proxy;
** Share of children among the poor;
gen chsharehc = chhc / povhc_spl;
lab var chsharehc "Share of children among the poor";
su chsharehc;
* Which countries present a chsharehc > 0.66 and how does this variable compares
* with the proportion of children in the general population? I may focus on year
* 2017 [note that WB2020p.10table shows that region with higher share of
* children among the poor is Africa with a value of almost a 50%];
list country fepovrate_proxy mapovrate_proxy chpovrate_proxy chsharepop
	chsharehc if chsharehc > .66 & !missing(chsharehc) & year == 2017;
*No country;
** Male children SPL poor;
gen machhc_spl = chhc * (1 - fesharehc);
lab var machhc_spl "Male children SPL headcount";
** Female children SPL poor;
gen fechhc_spl = chhc * fesharehc;
lab var fechhc_spl "Female children SPL headcount";
** Male SPL poor;
gen mahc_spl = povhc_spl * (1 - fesharehc);
lab var mahc_spl "Male SPL headcount";
*** Check missings by year before merging;
tab country if year == 2017 & (fepop == . | mapop == .);
tab country if year == 2017 & povhc_spl == .;
tab country if year == 2017 & (fepop == . | mapop == .) & povrate_spl_i == 0;
list country year povrate_spl povhc_spl fehc_spl mahc_spl fechhc_spl machhc_spl
	if year == 2017 & (fepop == . | mapop == .) & povrate_spl_i == 0;

*** Estimated social poverty;
*keep if year == chpovrate_proxy_year | year == adpovrate_proxy_year |
*	year == npl50medinc_ch_year | year == npl50medinc_ad18t64_year |
*	year == npl50medinc_ad65t_year;
*keep country isoA3cc year chpovrate_proxy chpovrate_proxy_year
*	chpovrate_proxy_source adpovrate_proxy adpovrate_proxy_year
*	adpovrate_proxy_source povrate_spl_i chpovrate_proxy_i adpovrate_proxy_i
*	povhc_spl chhc_spl chsharehc;
*drop if missing(year);
*export excel using C:\0_Research\Comunidad_2\Gapminder\poverty.xls,
*	firstrow(varlabels) replace;


*******************************************************************************;
**** DISABILITY;
*******************************************************************************;
*** Merge data already open with another Stata-format dataset using
*** inclasswhoregion as identification variable;
** Generate key variable in the master dataset;
* inclasswhoregion depends on inclasswb in year 2004 and would be constant along
* the whole sample period;
bysort isoA3cc: gen inclasswb04 = inclasswb if year == 2004;
sort isoA3cc inclasswb04;
* Missings are sorted first;
by isoA3cc: replace inclasswb04 = inclasswb04[_N];
count if inclasswb04 == "";
tab country if inclasswb04 == "";
*There are some countries that are not included in the WB income classification
*in 2004. This may be the case either because such countries were not
*classified by the WB that year or because the country did not even exist then.
*We should not worry about such countries. We would eventually impute them the
*regional average;
sort isoA3cc;
tab inclasswb04;
by isoA3cc: gen inclasswhoregion = "HIC" if inclasswb04 == "H";
by isoA3cc: replace inclasswhoregion = "AfricanL&MIC" if (inclasswb04 == "L" |
	inclasswb04 == "LM" | inclasswb04 == "UM") & regionwho == "Africa";
by isoA3cc: replace inclasswhoregion = "AmericasL&MIC" if (inclasswb04 == "L" |
	inclasswb04 == "LM" | inclasswb04 == "UM") & regionwho == "Americas";
by isoA3cc: replace inclasswhoregion = "South-EastAsiaL&MIC" if
	(inclasswb04 == "L" |inclasswb04 == "LM" | inclasswb04 == "UM") &
	regionwho == "South-East Asia";
by isoA3cc: replace inclasswhoregion = "EuropeanL&MIC" if (inclasswb04 == "L" |
	inclasswb04 == "LM" | inclasswb04 == "UM") & regionwho == "Europe";
by isoA3cc: replace inclasswhoregion = "EasternMediterraneanL&MIC" if
	(inclasswb04 == "L" | inclasswb04 == "LM" | inclasswb04 == "UM") &
	regionwho == "Eastern Mediterranean";
by isoA3cc: replace inclasswhoregion = "WesternPacificL&MIC" if
	(inclasswb04 == "L" | inclasswb04 == "LM" | inclasswb04 == "UM") &
	regionwho == "Western Pacific";
sort inclasswhoregion;
** Merge;
merge inclasswhoregion using C:\Users\Usuario\Dropbox\SocialExclusionPaper\Data\PWD\gbd;
** We observe from which datasets individuals come from (_merge == 1 --> the
** observation is present only in the master dataset. _merge == 2 --> the
** observation is present in one of the using datasets (but not the master
** datatset). _merge == 3 --> the observation is present in at least two
** datasets, either master or using; 
tab _merge;
* Check the observation that is not present in the master dataset;
list if _merge == 2;
*World;
drop if _merge == 2;
* Check observations that are not present in the using dataset;
*Countries lacking info regarding World Bank income classification. No problem
*as previously discussed;
** Drop useless variables;
drop _merge inclasswb04 inclasswhoregion;
** Checks;
sort isoA3cc year;
list in 786/789;
codebook country;
codebook isoA3cc;
codebook year;
** Imputation of regional means and associated flag variable;
* Estimate disability prevalence by WB region and year and impute them to
* countries lacking data on disability;
foreach var of varlist ma0t14sedisprev-fe60tmodisprev {;
	gen `var'_i = (`var' == .);
	label var `var'_i "= 1 if regional value imputed in variable `var'";
	sort regionwb year;
	by regionwb year: egen `var'_r = mean(`var');
	replace `var' = `var'_r if `var' == .;
	replace `var'_i = 0 if `var' == .;
	drop `var'_r;
};
sort isoA3cc year;
** Generate variables of interest;
* Disability prevalence;
rename fe0t14sedisprev fechsedisprev;
lab var fechsedisprev "Female children severe disability prevalence";
rename fe0t14modisprev fechmodisprev;
lab var fechmodisprev "Female children moderate+ disability prevalence";
rename ma0t14sedisprev machsedisprev;
lab var machsedisprev "Male children severe disability prevalence";
rename ma0t14modisprev machmodisprev;
lab var machmodisprev "Male children moderate+ disability prevalence";
gen feadsedisprev = (fe15t59sedisprev * fe15t59pop + fe60tsedisprev * fe60tpop)
	/ (fe15t59pop + fe60tpop);
lab var feadsedisprev "Female adult severe disability prevalence";
gen feadmodisprev = (fe15t59modisprev * fe15t59pop + fe60tmodisprev * fe60tpop)
	/ (fe15t59pop + fe60tpop);
lab var feadmodisprev "Female adult moderate+ disability prevalence";
gen maadsedisprev = (ma15t59sedisprev * ma15t59pop + ma60tsedisprev * ma60tpop)
	/ (ma15t59pop + ma60tpop);
lab var maadsedisprev "Male adult severe disability prevalence";
gen maadmodisprev = (ma15t59modisprev * ma15t59pop + ma60tmodisprev * ma60tpop)
	/ (ma15t59pop + ma60tpop);
lab var maadmodisprev "Male adult moderate+ disability prevalence";
* PWD population;
gen pwsdpop = fechpop * (fechsedisprev / 100) + machpop * (machsedisprev / 100)
	+ feadpop * (feadsedisprev / 100) + maadpop * (maadsedisprev / 100);
lab var pwsdpop "Total people with severe disability";
gen pwmdpop = fechpop * (fechmodisprev / 100) + machpop * (machmodisprev / 100)
	+ feadpop * (feadmodisprev / 100) + maadpop * (maadmodisprev / 100);
lab var pwmdpop "Total people with moderate+ disability";
**** Poverty among PWD;
*** Merge data already open with another Stata-format dataset using
*** isoA3cc as identification variable;
sort isoA3cc;
merge m:1 isoA3cc using C:\Users\Usuario\Dropbox\SocialExclusionPaper\Data\PWD\pwdpoverty,
	keepusing(pwdpovrate pwodpovrate);
** We observe from which datasets individuals come from (_merge == 1 --> the
** observation is present only in the master dataset. _merge == 2 --> the
** observation is present in one of the using datasets (but not the master
** datatset). _merge == 3 --> the observation is present in at least two
** datasets, either master or using;
tab _merge;
drop _merge;
** Imputation of regional means and associated flag variable;
* Estimate disability prevalence by WB inclass region and year and impute them
* to countries lacking data on disability;
tab inclasswb if year == 2017;
tab inclasswb if pwdpovrate != . & year == 2017;
*We have at least 3 observations per inclass group;
foreach var of varlist pwdpovrate pwodpovrate {;
	gen `var'_i = (`var' == .);
	label var `var'_i "= 1 if regional value imputed in variable `var'";
	sort inclasswb year;
	by inclasswb year: egen `var'_r = mean(`var');
	replace `var' = `var'_r if `var' == .;
	replace `var'_i = 0 if `var' == .;
	*Territories that are not classified by WB;
	drop `var'_r;
};
sort isoA3cc year;
** Overall proxy poverty rate (pwsd);
gen pwosdpop = fepop + mapop - pwsdpop;
lab var pwosdpop "People without severe disability population";
gen pwosdsharepop = pwosdpop / (fepop + mapop);
lab var pwosdsharepop "People without severe disability share of population";
gen pwsdsharepop = 1 - pwosdsharepop;
lab var pwsdsharepop "People with severe disability share of the population";
su pwosdsharepop;
su pwsdsharepop;
gen povrate_proxy_pwsd = (pwdpovrate * pwsdsharepop +
	pwodpovrate * pwosdsharepop) / 100;
lab var povrate_proxy_pwsd "Poverty rate (proxy for PwSD)";
su povrate_proxy_pwsd;
**** Generate variables of interest;
*******************************************************************************;
* LOWER BOUND: SEVERE DISABILITY;
*******************************************************************************;
*******************************************************************************;
**** Headcounts of people with severe disability (using proxy poverty rates) ***
*******************************************************************************;
* gpovhc_spl = gpovrate_spl * gpop, where
* 	gpovrate_spl is estimated as:
* 		povrate_spl / (gsharepop + 1/k * (1 - gsharepop)), where
* 			k is estimated as:
* 				k0 if r < 1;
* 				2*k0 - 1 + (1  - k0) * r if 1 <= r <= 2;
* 				1 if r > 2, where;
* 					k0 = (gpovrate_proxy / ngpovrate_proxy) and;
* 					r = (povrate_spl / povrate_proxy_g);
gen k0 = pwdpovrate / pwodpovrate;
su k0;
gen r = povrate_spl / povrate_proxy_pwsd;
su r;
count if r <= 1 & insample == 1;
count if r > 1 & r < 2 & insample == 1;
count if r >= 2 & insample == 1;
gen k = .;
replace k = k0 if r < 1;
replace k = 2*k0 - 1 + (1  - k0) * r if r >= 1 & r <= 2;
replace k = 1 if r > 2;
su k;
gen pwsdpovrate_spl = povrate_spl /
		(pwsdsharepop + ((1/k) * (1 - pwsdsharepop)));
lab var pwsdpovrate_spl "PwSD SPL poverty rate (using proxy pov rate)";
gen pwsdhc_spl = pwsdpovrate_spl * pwsdpop;
lab var pwsdhc_spl "PwSD SPL poverty headcount (using proxy pov rate)";
drop k0 r k;
su pwsdpovrate_spl;
su pwsdpovrate_spl if year == 2017;
*** Children share;
** Severe;
gen chsharepwsd = (((fechsedisprev / 100) * fechpop) + ((machsedisprev / 100) *
	machpop)) / pwsdpop;
lab var chsharepwsd "Proportion of children among the PwSD";
su chsharepwsd;
*** Female children headcount: children headcount * female share among poor in
*** general;
** Severe;
gen fechpwsdhc_spl = pwsdhc_spl * chsharepwsd * fesharehc;
lab var fechpwsdhc_spl "Female children PwSD poverty headcount at the SPL";
*** Male children headcount;
** Severe;
gen machpwsdhc_spl = pwsdhc_spl * chsharepwsd * (1- fesharehc);
lab var machpwsdhc_spl "Male children PwSD poverty headcount at the SPL";
*** Female adult headcount;
** Severe;
gen feadpwsdhc_spl = pwsdhc_spl * (1 - chsharepwsd) * fesharehc;
lab var feadpwsdhc_spl "Female adult PwSD poverty headcount at the SPL";
*** Male adult headcount;
** Severe;
gen maadpwsdhc_spl = pwsdhc_spl * (1 - chsharepwsd) * (1- fesharehc);
lab var maadpwsdhc_spl "Male adult PwSD poverty headcount at the SPL";
*list in 30/35;
*******************************************************************************;
* UPPER BOUND: MODERATE DISABILITY;
*******************************************************************************;
** Overall proxy poverty rate (pwsd);
gen pwomdpop = fepop + mapop - pwmdpop;
lab var pwomdpop "People without moderate+ disability population";
gen pwomdsharepop = pwomdpop / (fepop + mapop);
lab var pwomdsharepop "People without moderate+ disability share of population";
gen pwmdsharepop = 1 - pwomdsharepop;
lab var pwmdsharepop "People with moderate+ disability share of the population";
su pwomdsharepop;
su pwmdsharepop;
gen povrate_proxy_pwmd = (pwdpovrate * pwmdsharepop +
	pwodpovrate * pwomdsharepop) / 100;
lab var povrate_proxy_pwmd "Poverty rate (proxy for PwMD)";
su povrate_proxy_pwmd;
**** Generate variables of interest;
*******************************************************************************;
*** Headcounts of people with moderate disability (using proxy poverty rates) **
*******************************************************************************;
* gpovhc_spl = gpovrate_spl * gpop, where
* 	gpovrate_spl is estimated as:
* 		povrate_spl / (gsharepop + 1/k * (1 - gsharepop)), where
* 			k is estimated as:
* 				k0 if r < 1;
* 				2*k0 - 1 + (1  - k0) * r if 1 <= r <= 2;
* 				1 if r > 2, where;
* 					k0 = (gpovrate_proxy / ngpovrate_proxy) and;
* 					r = (povrate_spl / povrate_proxy_g);
gen k0 = pwdpovrate / pwodpovrate;
su k0;
gen r = povrate_spl / povrate_proxy_pwmd;
su r;
gen k = .;
replace k = k0 if r < 1;
replace k = 2*k0 - 1 + (1  - k0) * r if r >= 1 & r <= 2;
replace k = 1 if r > 2;
su k;
gen pwmdpovrate_spl = povrate_spl /
		(pwmdsharepop + ((1/k) * (1 - pwmdsharepop)));
lab var pwmdpovrate_spl "PwMD SPL poverty rate (using proxy pov rate)";
gen pwmdhc_spl = pwmdpovrate_spl * pwmdpop;
lab var pwmdhc_spl "PwMD SPL poverty headcount (using proxy pov rate)";
drop k0 r k;
su pwmdpovrate_spl;
su pwmdpovrate_spl if year == 2017;
*** Children share;
** Moderate;
gen chsharepwmd = (((fechmodisprev / 100) * fechpop) + ((machmodisprev / 100) *
	machpop)) / pwmdpop;
lab var chsharepwmd "Proportion of children among the PwMD";
su chsharepwmd;
*** Female children headcount: children headcount * female share among poor in
*** general;
** Moderate;
gen fechpwmdhc_spl = pwmdhc_spl * chsharepwmd * fesharehc;
lab var fechpwmdhc_spl "Female children PwMD poverty headcount at the SPL";
*** Male children headcount;
** Moderate;
gen machpwmdhc_spl = pwmdhc_spl * chsharepwmd * (1- fesharehc);
lab var machpwmdhc_spl "Male children PwMD poverty headcount at the SPL";
*** Female adult headcount;
** Moderate;
gen feadpwmdhc_spl = pwmdhc_spl * (1 - chsharepwmd) * fesharehc;
lab var feadpwmdhc_spl "Female adult PwMD poverty headcount at the SPL";
*** Male adult headcount;
** Moderate;
gen maadpwmdhc_spl = pwmdhc_spl * (1 - chsharepwmd) * (1- fesharehc);
lab var maadpwmdhc_spl "Male adult PwMD poverty headcount at the SPL";
*list in 30/35;


*******************************************************************************;
**** LGBTI;
*******************************************************************************;
*** Merge data already open with another Stata-format dataset using isoA3cc as
*** identification variable;
sort isoA3cc;
merge m:1 isoA3cc using C:\Users\Usuario\Dropbox\SocialExclusionPaper\Data\LGBTI\lgbtipop,
	keepusing(lgbtishareadpop lgshareadpop bshareadpop tishareadpop
			  lgbtisharemaadpop lgbtisharefeadpop feshareadlgbpop);
** We observe from which datasets individuals come from (_merge == 1 --> the
** observation is present only in the master dataset. _merge == 2 --> the
** observation is present in one of the using datasets (but not the master
** datatset). _merge == 3 --> the observation is present in at least two
** datasets, either master or using; 
tab _merge;
drop _merge;
** Generate variables of interest;
gen lgbtishareadpop_uk = lgbtishareadpop;
lab var lgbtishareadpop_uk "LGBTI share adult pop: auxiliary for UK LGBTI pov data";
foreach var of varlist lgbtishareadpop feshareadlgbpop {;
	foreach c in lower upper {;
		gen `var'_`c' = `var';
	};
	drop `var';
};
foreach c in lower upper {;
	lab var lgbtishareadpop_`c' "LGBTI share of adult population: `c' bound";
	lab var feshareadlgbpop_`c' "Female share of adult LGB population: `c' bound";
};
* lgbtishareadpop_;
foreach c in lower upper {;
	replace lgbtishareadpop_`c' = ((((lgbtisharemaadpop/100) * maadpop) +
		((lgbtisharefeadpop/100) * feadpop)) / (feadpop + maadpop))*100 if
		lgbtishareadpop_`c' == .;
};
* lgbtisharepop_;
foreach c in lower upper {;
	gen lgbtisharepop_`c' = ((lgbtishareadpop_`c'/100) * (feadpop + maadpop)) /
		(fepop +  mapop);
	lab var lgbtisharepop_`c' "LGBTI share of total population: `c' bound";
	su lgbtisharepop_`c';
};
* feshareadlgbpop_;
foreach c in lower upper {;
	replace feshareadlgbpop_`c' = (((lgbtisharefeadpop/100) * feadpop) /
		(((lgbtisharemaadpop/100) * maadpop) +
		((lgbtisharefeadpop/100) * feadpop)))*100 if feshareadlgbpop_`c' == .;
};
*******************************************************************************;
* LOWER BOUND: WORLD MEANS TO COUNTRIES LACKING DATA ON LGBTI PEOPLE;
*******************************************************************************;
** Imputation of world means and associated flag variable;
* Estimate LGBTI shares by year and impute them to countries lacking data on
* LGBTI people;
foreach var of varlist lgbtishareadpop_lower lgbtisharepop_lower
	feshareadlgbpop_lower {;
		gen `var'_i = (`var' == .);
		label var `var'_i "= 1 if world value imputed in variable `var'";
		sort year;
		by year: egen `var'_w = mean(`var');
		replace `var' = `var'_w if `var' == .;
		replace `var'_i = 0 if `var' == .;
		drop `var'_w;
};
sort isoA3cc year;
*******************************************************************************;
* UPPER BOUND: US COMPREHENSIVE AND RELIABLE DATA TO REST OF COUNTRIES;
*******************************************************************************;
** Imputation of US share and associated flag variable;
* Estimate LGBTI shares by year and impute them to countries lacking data on
* LGBTI people;
tab lgbtishareadpop_upper if isoA3cc == "USA";
tab feshareadlgbpop_upper if isoA3cc == "USA";
gen usa = (isoA3cc == "USA");
foreach var of varlist lgbtishareadpop_upper lgbtisharepop_upper
	feshareadlgbpop_upper {;
		sort year usa;
		by year: replace `var' = `var'[_N];
};
tab lgbtishareadpop_upper;
tab lgbtisharepop_upper;
tab feshareadlgbpop_upper;
drop usa;
sort isoA3cc year;
*******************************************************************************;
** Generate variables of interest ***;
*******************************************************************************;
* LGBTI and non-LGBTI populations;
* Adult LGBTI population: adlgbtipop = lgbtishareadpop * adpop;
gen adlgbtipop_uk = (lgbtishareadpop_uk/100)*(feadpop + maadpop);
lab var adlgbtipop_uk "Adult LGBTI population: auxiliary for UK LGBTI pov data";
*drop lgbtishareadpop_uk;
foreach c in lower upper {;
	gen adlgbtipop_`c' = (lgbtishareadpop_`c'/100)*(feadpop + maadpop);
	lab var adlgbtipop_`c' "Adult LGBTI population: `c' bound";
	gen adnlgbtipop_`c' = feadpop + maadpop - adlgbtipop_`c';
	lab var adnlgbtipop_`c' "Adult non-LGBTI population: `c' bound";
	gen adnlgbtishareadpop_`c' = adnlgbtipop_`c' / (feadpop + maadpop);
	lab var adnlgbtishareadpop_`c' "Non-LGBTI share of adult population: `c' bound";
	gen adlgbtishareadpop_`c' = 1 - adnlgbtishareadpop_`c';
	lab var adlgbtishareadpop_`c' "LGBTI share of adult population: `c' bound";
};
foreach c in lower upper {;
	su adnlgbtishareadpop_`c';
	su adlgbtishareadpop_`c';
};
*******************************************************************************;
*******************************************************************************;
**** Poverty among LGBTI population;
*******************************************************************************;
*******************************************************************************;
*** Merge data already open with another Stata-format dataset using isoA3cc as
*** identification variable;
sort isoA3cc;
merge m:1 isoA3cc using C:\Users\Usuario\Dropbox\SocialExclusionPaper\Data\LGBTI\lgbtipov,
	keepusing(adlgbtipovrate adnlgbtipovrate adlgpovrate adbpovrate adtipovrate
	feadshareadlgbtihc);
** We observe from which datasets individuals come from (_merge == 1 --> the
** observation is present only in the master dataset. _merge == 2 --> the
** observation is present in one of the using datasets (but not the master
** datatset). _merge == 3 --> the observation is present in at least two
** datasets, either master or using; 
tab _merge;
drop _merge;
** Generate variables of interest;
* adlgbtipovrate;
replace adlgbtipovrate = ((((adlgpovrate/100) * (lgshareadpop/100) * (feadpop +
	maadpop)) + ((adbpovrate/100) * (bshareadpop/100) * (feadpop + maadpop)) +
	((adtipovrate/100) * (tishareadpop/100) * (feadpop + maadpop))) /
	adlgbtipop_uk)*100 if adlgbtipovrate == .;
su adlgbtipovrate;
su adnlgbtipovrate;
*drop lgshareadpop adlgpovrate bshareadpop adbpovrate tishareadpop adtipovrate
*	adlgbtipop_uk;
** Imputation of world mean and associated flag variable;
* Estimate world adult LGBTI and non-LGBTI poverty rates by year and impute them
* to countries lacking data on the incidence of poverty in LGBTI people;
foreach var of varlist adlgbtipovrate adnlgbtipovrate feadshareadlgbtihc {;
	gen `var'_i = (`var' == .);
	label var `var'_i "= 1 if world value imputed in variable `var'";
	sort year;
	by year: egen `var'_w = mean(`var');
	replace `var' = `var'_w if `var' == .;
	replace `var'_i = 0 if `var' == .;
	drop `var'_w;
};
su adlgbtipovrate;
su adnlgbtipovrate;
su feadshareadlgbtihc;
sort isoA3cc year;
** Overall proxy poverty rate (adlgbti);
foreach c in lower upper {;
	gen povrate_proxy_lgbti_`c' = (adlgbtipovrate * adlgbtishareadpop_`c' +
		adnlgbtipovrate * adnlgbtishareadpop_`c') / 100;
	lab var povrate_proxy_lgbti_`c' "Poverty rate (proxy for LGBTI): `c' bound";
	su povrate_proxy_lgbti_`c';
};
**** Generate variables of interest;
*******************************************************************************;
************ Headcounts of LGBTI people (using proxy poverty rates) ************
*******************************************************************************;
* gpovhc_spl = gpovrate_spl * gpop, where
* 	gpovrate_spl is estimated as:
* 		povrate_spl / (gsharepop + 1/k * (1 - gsharepop)), where
* 			k is estimated as:
* 				k0 if r < 1;
* 				2*k0 - 1 + (1  - k0) * r if 1 <= r <= 2;
* 				1 if r > 2, where;
* 					k0 = (gpovrate_proxy / ngpovrate_proxy) and;
* 					r = (povrate_spl / povrate_proxy_g);
gen k0 = adlgbtipovrate / adnlgbtipovrate;
su k0;
foreach c in lower upper {;
	gen r_`c' = povrate_spl / povrate_proxy_lgbti_`c';
	su r_`c';
	count if r_`c' <= 1 & insample == 1;
	count if r_`c' > 1 & r_`c' < 2 & insample == 1;
	count if r_`c' >= 2 & insample == 1;
	gen k_`c' = .;
	replace k_`c' = k0 if r_`c' < 1;
	replace k_`c' = 2*k0 - 1 + (1  - k0) * r_`c' if r_`c' >= 1 & r_`c' <= 2;
	replace k_`c' = 1 if r_`c' > 2;
	su k_`c';
	gen lgbtipovrate_spl_`c' = povrate_spl /
		(lgbtisharepop_`c' + ((1/k_`c') * (1 - lgbtisharepop_`c')));
	lab var lgbtipovrate_spl_`c' "LGBTI SPL pov rate (proxy): `c' bound";
	gen adlgbtihc_spl_`c' = lgbtipovrate_spl_`c' * adlgbtipop_`c';
	lab var adlgbtihc_spl_`c' "Adult LGBTI SPL headcount (using proxy pov rate): `c' bound";
	su lgbtipovrate_spl_`c';
	su lgbtipovrate_spl_`c' if year == 2017;
};
drop k0 r_lower r_upper k_lower k_upper;
foreach c in lower upper {;
	** Female adult headcount;
	gen feadlgbtihc_spl_`c' = adlgbtihc_spl_`c' * (feadshareadlgbtihc/100);
	lab var feadlgbtihc_spl_`c' "Female adult LGBTI SPL pov headcount: `c' bound";
	** Male adult headcount;
	gen maadlgbtihc_spl_`c' = adlgbtihc_spl_`c' * (1 - (feadshareadlgbtihc/100));
	lab var maadlgbtihc_spl_`c' "Male adult LGBTI SPL pov headcount: `c' bound";
};
*** Poor adult LGBTI with disability;
** Severe;
*We assume the same share than in the general poor adult population;
gen pwsdshareadhc = (feadpwsdhc_spl + maadpwsdhc_spl) / (povhc_spl - chhc_spl);
lab var pwsdshareadhc "PwSD share of adult pov headcount";
su pwsdshareadhc;
gen adlgbtiwsdhc = pwsdshareadhc * adlgbtihc_spl_lower;
lab var adlgbtiwsdhc "Adult LGBTI with severe disability pov hc: lower bound";
*drop pwsdshareadhc;
* Female;
*We assume the same gender composition than among poor adult PwSD in general;
gen feshareadpwsdhc = feadpwsdhc_spl / (feadpwsdhc_spl + maadpwsdhc_spl);
lab var feshareadpwsdhc "Female share of adult PwSD pov headcount";
su feshareadpwsdhc;
gen feadlgbtiwsdhc = adlgbtiwsdhc * feshareadpwsdhc;
lab var feadlgbtiwsdhc "Female adult LGBTI with severe disability pov hc";
* Male;
gen maadlgbtiwsdhc = adlgbtiwsdhc * (1 - feshareadpwsdhc);
lab var maadlgbtiwsdhc "Male adult LGBTI with severe disability pov hc";
*drop feshareadpwsdhc;
* Moderate+;
*We assume the same share than in the general poor adult population;
gen pwmdshareadhc = (feadpwmdhc_spl + maadpwmdhc_spl) / (povhc_spl - chhc_spl);
lab var pwmdshareadhc "PwMD share of adult pov headcount";
su pwmdshareadhc;
gen adlgbtiwmdhc = pwmdshareadhc * adlgbtihc_spl_upper;
lab var adlgbtiwmdhc "Adult LGBTI with moderate+ disability pov hc: upper bound";
*drop pwmdshareadhc;
* Female;
*We assume the same gender composition than among poor adult PwMD in general;
gen feshareadpwmdhc = feadpwmdhc_spl / (feadpwmdhc_spl + maadpwmdhc_spl);
lab var feshareadpwmdhc "Female share of adult PwMD pov headcount";
su feshareadpwmdhc;
gen feadlgbtiwmdhc = adlgbtiwmdhc * feshareadpwmdhc;
lab var feadlgbtiwmdhc "Female adult LGBTI with moderate+ disability pov hc";
* Male;
gen maadlgbtiwmdhc = adlgbtiwmdhc * (1 - feshareadpwmdhc);
lab var maadlgbtiwmdhc "Male adult LGBTI with moderate+ disability pov hc";
*drop feshareadpwmdhc;


*******************************************************************************;
**** IP;
*******************************************************************************;
*** Merge data already open with another Stata-format dataset using isoA3cc as
*** identification variable;
sort isoA3cc;
merge m:1 isoA3cc using C:\Users\Usuario\Dropbox\SocialExclusionPaper\Data\IP\ippop;
** We observe from which datasets individuals come from (_merge == 1 --> the
** observation is present only in the master dataset. _merge == 2 --> the
** observation is present in one of the using datasets (but not the master
** datatset). _merge == 3 --> the observation is present in at least two
** datasets, either master or using; 
tab _merge;
drop _merge;
** Generate variables of interest;
*IP data was already arranged. We do not impute values to other countries;
gen ippop_lower = (fepop + mapop) * (ipsharepop_low / 100);
lab var ippop_lower "IP population: lower bound";
su ippop_lower;
gen ippop_upper = (fepop + mapop) * (ipsharepop_up / 100);
lab var ippop_upper "IP population: upper bound";
su ippop_up;
*******************************************************************************;
**** Poverty among IP;
*******************************************************************************;
*** Merge data already open with another Stata-format dataset using isoA3cc and
*** year as identification variable;
sort isoA3cc year;
merge 1:1 isoA3cc year using C:\Users\Usuario\Dropbox\SocialExclusionPaper\Data\IP\ippov;
** We observe from which datasets individuals come from (_merge == 1 --> the
** observation is present only in the master dataset. _merge == 2 --> the
** observation is present in one of the using datasets (but not the master
** datatset). _merge == 3 --> the observation is present in at least two
** datasets, either master or using; 
tab _merge;
** Keep window;
drop if year > 2017;
tab _merge;
drop _merge;
*** Generate variables of interest;
** 1) Select poverty rates by ethnicity based on the established criterion;
*All poverty lines are available in ILO (2020)--given that missings are not a
*problem we have not to identify whether a country-year was in ILO (2020);
* Indicate the ideal proxy for SPL poverty rates based on the income level of
* the country-year and the condition of the country as a global north HIC or a
* global south HIC;
gen proxy_ideal_ip = "";
lab var proxy_ideal_ip "Ideal proxy for indigenous people SPL pov rates";
replace proxy_ideal_ip = "1_9" if inclasswb == "L";
replace proxy_ideal_ip = "3_2" if inclasswb == "LM";
replace proxy_ideal_ip = "5_5" if inclasswb == "UM" | inclasswb == "H";
tab proxy_ideal_ip;
* Select proxies for the SPL poverty rates based on the ideal proxy (We
* distinguish lower and upper bounds because eventually some poverty rates may 
* have to be computed based on IP population data, which include lower and upper
* bounds);
foreach g in feip fenip maip manip {;
	foreach c in lower upper {;
		gen `g'povrate_proxy_`c' = .;
	};
};
foreach c in lower upper {;
	lab var feippovrate_proxy_`c' "Indigenous female people proxy pov rate: `c' bound";
	lab var fenippovrate_proxy_`c' "Non-indigenous female people proxy pov rate: `c' bound";
	lab var maippovrate_proxy_`c' "Indigenous male people proxy pov rate: `c' bound";
	lab var manippovrate_proxy_`c' "Non-indigenous male people proxy pov rate: `c' bound";
};
foreach g in feip fenip maip manip {;
	foreach i in 1_9 3_2 5_5 {;
		foreach c in lower upper {;
			replace `g'povrate_proxy_`c' = `g'povrate_`i'_r if proxy_ideal_ip == "`i'";
		};
	};
};
* Keep variables of interest;
*drop *povrate_*_r;
** Use country-level poverty rates whenever possible (ALC);
foreach g in feip maip {;
	foreach c in lower upper {;
		replace `g'povrate_proxy_`c' = `g'povrate_expov if !missing(`g'povrate_expov) &
		(proxy_ideal_ip == "1_9" | proxy_ideal_ip == "3_2");
		replace `g'povrate_proxy_`c' = `g'povrate_pov if !missing(`g'povrate_pov) &
		(proxy_ideal_ip == "5_5");
		su `g'povrate_proxy_`c';
	};
};
foreach g in fe ma {;
	gen `g'povrate_proxy_ip = .;
	replace `g'povrate_proxy_ip = `g'povrate_expov if
	!missing(`g'povrate_expov) & (proxy_ideal_ip == "1_9" |
	proxy_ideal_ip == "3_2");
	replace `g'povrate_proxy_ip = `g'povrate_pov if !missing(`g'povrate_pov) &
	(proxy_ideal_ip == "5_5");
};
lab var fepovrate_proxy_ip "Female poverty rate (proxy for indigenous people)";
lab var mapovrate_proxy_ip "Male poverty rate (proxy for indigenous people)";
* Keep variables of interest;
*drop *povrate_*pov;
** 2) We create the variables nippovrate_proxy for LAC countries (which contrary
** to contries from other regions have the variables povrate_proxy_ip);
*Note that povrate = ippovrate*(ippop/pop) + nippovrate*(nippop/pop), de donde:
*nippovrate = (povrate - ippovrate*(ippop/pop)) * (pop/nippop);
foreach g in fe ma {;
	foreach c in lower upper {;
		*Assume same gender distribution than in the population in general;
		gen `g'ippop_`c' = ippop_`c' * (fepop / (fepop + mapop));
		gen `g'nippop_`c' = `g'pop - `g'ippop_`c';
		replace `g'nippovrate_proxy_`c' = (`g'povrate_proxy_ip -
			(`g'ippovrate_proxy_`c' * (`g'ippop_`c'/`g'pop))) *
			(`g'pop/`g'nippop_`c') if missing(`g'nippovrate_proxy_`c');
		su `g'nippovrate_proxy_`c';
	};
};
foreach c in lower upper {;
	lab var feippop_`c' "Female indigenous people population: `c' bound";
	lab var fenippop_`c' "Female non-indigenous people population: `c' bound";
};
foreach c in lower upper {;
	lab var maippop_`c' "Male indigenous people population: `c' bound";
	lab var manippop_`c' "Male non-indigenous people population: `c' bound";
};
count if missing(feippovrate_proxy_lower) & !missing(ippop_lower) &
	regionwb == "Latin America & Caribbean" & year == 2017;
*Here we usually impute values to countries with missing data. In this case note
*there are no missings the relevant year but they are in some no relevant years.
*We cannot extrapolate as usual because poverty rates have not been extrapolated
*across the time dimension;
** Overall proxy poverty rate (ip);
foreach c in lower upper {;
	gen nippop_`c' = fenippop_`c' + manippop_`c';
	gen nipsharepop_`c' = nippop_`c' / (fepop + mapop);
	gen ipsharepop_`c' = 1 - nipsharepop_`c';
	su nipsharepop_`c';
	su ipsharepop_`c';
};
foreach c in lower upper {;
	lab var nippop_`c' "Non-indigenous people population: `c' bound";
	lab var nipsharepop_`c' "Non-indigenous people share of population: `c' bound";
	lab var ipsharepop_`c' "Indigenous people share of population: `c' bound";
};
*Note that we assumed the same gender distribution than among the population in
*general;
foreach c in lower upper {;
	gen ippovrate_`c' = feippovrate_proxy_`c' * fesharepop +
		maippovrate_proxy_`c' * (1 - fesharepop);
	gen nippovrate_`c' = fenippovrate_proxy_`c' * fesharepop +
		manippovrate_proxy_`c' * (1 - fesharepop);
	su ippovrate_`c';
	su nippovrate_`c';
	gen povrate_proxy_ip_`c' = (ippovrate_`c' * ipsharepop_`c' + nippovrate_`c' * nipsharepop_`c') / 100;
	su povrate_proxy_ip_`c';
};
foreach c in lower upper {;
	lab var ippovrate_`c' "Indigenous people poverty rate: `c' bound";
	lab var nippovrate_`c' "Non-indigenous people poverty rate: `c' bound";
	lab var povrate_proxy_ip_`c' "Poverty rate (proxy for indigenous people): `c' bound";
};
**** Generate variables of interest;
*******************************************************************************;
**** Headcounts of people with severe disability (using proxy poverty rates) ***
*******************************************************************************;
* gpovhc_spl = gpovrate_spl * gpop, where
* 	gpovrate_spl is estimated as:
* 		povrate_spl / (gsharepop + 1/k * (1 - gsharepop)), where
* 			k is estimated as:
* 				k0 if r < 1;
* 				2*k0 - 1 + (1  - k0) * r if 1 <= r <= 2;
* 				1 if r > 2, where;
* 					k0 = (gpovrate_proxy / ngpovrate_proxy) and;
* 					r = (povrate_spl / povrate_proxy_g);
foreach c in lower upper {;
	gen k0_`c' = ippovrate_`c' / nippovrate_`c';
	su k0_`c';
	gen r_`c' = povrate_spl / povrate_proxy_ip_`c';
	su r_`c';
	count if r_`c' <= 1 & insample == 1 & ippop_low > 0 & !missing(ippop_low);
	count if r_`c' > 1 & r_`c' < 2 & insample == 1 & ippop_low > 0 & !missing(ippop_low);
	count if r_`c' >= 2 & insample == 1 & ippop_low > 0 & !missing(ippop_low);
	gen k_`c' = .;
	replace k_`c' = k0_`c' if r_`c' < 1;
	replace k_`c' = 2*k0_`c' - 1 + (1  - k0_`c') * r_`c' if r_`c' >= 1 & r_`c' <= 2;
	replace k_`c' = 1 if r_`c' > 2;
	su k_`c';
	gen ippovrate_spl_`c' = povrate_spl / (ipsharepop_`c' + ((1/k_`c') * (1 - ipsharepop_`c')));
	lab var ippovrate_spl_`c' "Indigenous people SPL pov rate (using proxy pov rate): `c' bound";
	gen iphc_spl_`c' = ippovrate_spl_`c' * ippop_`c';
	lab var iphc_spl_`c' "Indigenous people SPL pov headcount (using proxy pov rate): `c' bound";
	drop k0_`c' r_`c' k_`c';
	su ippovrate_spl_`c';
	su ippovrate_spl_`c' if year == 2017;
};
*******************************************************************************;
******************** Intersection with gender and age groups *******************
*******************************************************************************;
** Poor IP by gender;
* We use available poverty data by gender for IPs;
*feshareiphc = feiphc / iphc;
foreach c in lower upper {;
	gen feiphc_proxy_`c' = feippovrate_proxy_`c' * feippop_`c';
	lab var feiphc_proxy_`c' "Female IP proxy pov headcount: `c' bound";
	gen iphc_proxy_`c' = (feippovrate_proxy_`c' * feippop_`c') + (maippovrate_proxy_`c' * maippop_`c');
	lab var iphc_proxy_`c' "Indigeous people (IP) proxy pov headcount: `c' bound";
	gen feshareiphc_`c' = feiphc_proxy_`c' / iphc_proxy_`c';
	lab var feshareiphc_`c' "Female share IP proxy pov headcount: `c' bound";
	su feshareiphc_`c';
	gen feiphc_spl_`c' = iphc_spl_`c' * feshareiphc_`c';
	lab var feiphc_spl_`c' "Female IP SPL pov headcount: `c' bound";
	gen maiphc_spl_`c' = iphc_spl_`c' - feiphc_spl_`c';
	lab var maiphc_spl_`c' "Male IP SPL pov headcount: `c' bound";
};
** Poor IP by age;
*We assume same age distribution than among poor in general;
foreach g in fe ma {;
	gen adshare`g'hc_spl = (`g'hc_spl - `g'chhc_spl) / `g'hc_spl;
	foreach c in lower upper {;
		gen `g'adiphc_spl_`c' = `g'iphc_spl_`c' * adshare`g'hc_spl;
		gen `g'chiphc_spl_`c' = `g'iphc_spl_`c' * (1- adshare`g'hc_spl);
	};
};
lab var adsharefehc_spl "Adult share of female SPL pov headcount";
lab var adsharemahc_spl "Adult share of male SPL pov headcount";
foreach c in lower upper {;
	lab var feadiphc_spl_`c' "Indigenous female adult SPL pov headcount: `c' bound";
	lab var fechiphc_spl_`c' "Indigenous female children SPL pov headcount: `c' bound";
};
foreach c in lower upper {;
	lab var maadiphc_spl_`c' "Indigenous male adult SPL pov headcount: `c' bound";
	lab var machiphc_spl_`c' "Indigenous male children SPL pov headcount: `c' bound";
};
*******************************************************************************;
************************* Intersection with disability *************************
*******************************************************************************;
*** Poor adult IP with SEVERE disability;
*We assume the same share than in the general poor adult population;
foreach g in fe ma {;
	gen `g'adhc_spl = fehc_spl - fechhc_spl;
	gen `g'adipwsdhc_spl_lower = `g'adiphc_spl_lower * (`g'adpwsdhc_spl / `g'adhc_spl);
	gen `g'adipwmdhc_spl_upper = `g'adiphc_spl_upper * (`g'adpwmdhc_spl / `g'adhc_spl);	
};
lab var feadhc_spl "Female adult SPL pov headcount";
lab var maadhc_spl "Male adult SPL pov headcount";
lab var feadipwsdhc_spl_lower "Indigenous female adults with severe disability SPL pov hc: lower bound";
lab var feadipwmdhc_spl_upper "Indigenous female adults with moderate disability SPL pov hc: upper bound";
lab var maadipwsdhc_spl_lower "Indigenous male adults with severe disability SPL pov hc: lower bound";
lab var maadipwmdhc_spl_upper "Indigenous male adults with moderate disability SPL pov hc: upper bound";
*******************************************************************************;
**************************** Intersection with LGBTI ***************************
*******************************************************************************;
*** Poor adult IP WITHOUT SEVERE disability LGBTI: lower bound;
*We assume the same share than in the general poor adult population;
foreach g in fe ma {;
	gen `g'adipwosdlgbtihc_spl_lower = `g'adiphc_spl_lower *
	(1 - (`g'adpwsdhc_spl / `g'adhc_spl)) * (`g'adlgbtihc_spl_lower / `g'adhc_spl);
};
lab var feadipwosdlgbtihc_spl_lower "LGBTI indigenous female adults without severe disability SPL pov hc: lower bound";
lab var maadipwosdlgbtihc_spl_lower "LGBTI indigenous male adults without severe disability SPL pov hc: lower bound";
*** Poor adult IP WITHOUT MODERATE disability LGBTI: upper bound;
*We assume the same share than in the general poor adult population;
foreach g in fe ma {;
	gen `g'adipwomdlgbtihc_spl_upper = `g'adiphc_spl_upper *
	(1 - (`g'adpwmdhc_spl / `g'adhc_spl)) * (`g'adlgbtihc_spl_upper / `g'adhc_spl);
};
lab var feadipwomdlgbtihc_spl_upper "LGBTI indigenous female adults without moderate disability SPL pov hc: upper bound";
lab var maadipwomdlgbtihc_spl_upper "LGBTI indigenous male adults without moderate disability SPL pov hc: upper bound";


********************************************************************************
********************************************************************************
********************************************************************************
*************************************** AD *************************************
********************************************************************************
********************************************************************************
********************************************************************************

********************************************************************************
********************************************************************************
********************************* AD population ********************************
********************************************************************************
*******************************************************************************;
*** Merge data already open with another Stata-format dataset using isoA3cc and
*** year as identification variables;
sort isoA3cc year;
merge 1:1 isoA3cc year using C:\Users\Usuario\Dropbox\SocialExclusionPaper\Data\AD\adpop;
** We observe from which datasets individuals come from (_merge == 1 --> the
** observation is present only in the master dataset. _merge == 2 --> the
** observation is present in one of the using datasets (but not the master
** datatset). _merge == 3 --> the observation is present in at least two
** datasets, either master or using; 
tab _merge;
*_merge =2 --> Anguila (no WB country) and Saudi Arabia (guess a year out of
*the window). Drop Anguila and drop year > 2017 after imputation;
drop if isoA3cc == "AIA";
drop _merge;
*** Generate variables of interest;
count if missing(ADsharepop) & !missing(feADsharepop) & !missing(maADsharepop);
*0 --> we focus on ADsharepop to compute ADpop;
** Impute closest values;
** For each variable of interest locate closest non-missing value (give
** priority to most recent years when there is a draw);
* Create variable -year to be used when sorting in descending order;
gen myear = -year;
foreach var of varlist ADsharepop feADsharepop maADsharepop {;
	* 1) Identify observations with no missing values;
	gen `var'_nm = (`var' != .);
	label var `var'_nm "`var' no missing";
	* 2) Identify "post-value" groups;
	sort isoA3cc year;
	by isoA3cc: gen `var'_post = sum(`var'_nm);
	replace `var'_post = . if `var'_post == 0;
	sort isoA3cc `var'_post year;
	by isoA3cc `var'_post: gen `var'_post_pos = -(_n - 1);
	replace `var'_post_pos = . if `var'_post == .;
	* 3) Identify "pre-value" groups;
	sort isoA3cc myear;
	by isoA3cc: gen `var'_pre = sum(`var'_nm);
	replace `var'_pre = . if `var'_pre == 0;
	sort isoA3cc `var'_pre myear;
	by isoA3cc `var'_pre: gen `var'_pre_pos = (_n - 1);
	replace `var'_pre_pos = . if `var'_pre == .;
	* 4) Indicate position of the value to be imputed;
	sort isoA3cc year;
	gen `var'_pos = .;
	replace `var'_pos = `var'_post_pos if abs(`var'_post_pos) < `var'_pre_pos;
	replace `var'_pos = `var'_pre_pos if abs(`var'_post_pos) >= `var'_pre_pos;
	* 5) Drop instrumental variables;
	drop `var'_nm `var'_post `var'_post_pos `var'_pre `var'_pre_pos;
	*list isoA3cc year `var' `var'_nm `var'_post `var'_post_pos `var'_pre
	*	 `var'_pre_pos `var'_pos if isoA3cc == "AUT";
};
** Drop instrumental variables;
drop myear;
*** For each variable of interest impute closest non-missing value (give
*** priority to most recent years when there is a draw);
** Numeric variables;
foreach var of varlist ADsharepop feADsharepop maADsharepop {;
	by isoA3cc: replace `var' = `var'[_n + `var'_pos];
	*list isoA3cc year `var' `var'_year if isoA3cc == "CHL";
};
** Drop instrumental variables;
foreach var of varlist ADsharepop feADsharepop maADsharepop {;
	drop `var'_pos;
};
drop if year > 2017;
***************************** Total AD population *****************************;
gen ADpop = (fepop + mapop) * (ADsharepop/100);
lab var ADpop "Afrodesdendant population";
*We do not impute values to other countries;
********************** Female share among AD population ***********************;
su feADsharepop;
su maADsharepop;
gen feADpop = (feADsharepop/100) * (fepop + mapop);
lab var feADpop "Female afrodesdendant population";
gen maADpop = (maADsharepop/100) * (fepop + mapop);
lab var maADpop "Male afrodesdendant population";
gen feshareADpop = feADpop / (feADpop + maADpop);
lab var feshareADpop "Female share of afrodesdendant population";
** Assume the same gender distribution than among the population in general in
** those countries lacking data;
replace feshareADpop = fesharepop if missing(feshareADpop) & !missing(ADpop);
********************************************************************************
********************************************************************************
********************************** AD POVERTY **********************************
********************************************************************************
*******************************************************************************;
*** Merge data already open with another Stata-format dataset using isoA3cc and
*** year as identification variable;
sort isoA3cc year;
merge 1:1 isoA3cc year using C:\Users\Usuario\Dropbox\SocialExclusionPaper\Data\AD\adpov;
** We observe from which datasets individuals come from (_merge == 1 --> the
** observation is present only in the master dataset. _merge == 2 --> the
** observation is present in one of the using datasets (but not the master
** datatset). _merge == 3 --> the observation is present in at least two
** datasets, either master or using; 
tab _merge;
** Keep window;
drop if year > 2017;
tab _merge;
drop _merge;
*******************************************************************************;
************************ Generate variables of interest ************************
*******************************************************************************;
** CASO 1: Countries without data by gender and data for overall povrate;
** Estimate NADpovrate_proxy;
*povrate_proxy_AD --> porcentaje;
*ADpovrate_proxy --> porcentaje;
*ADsharepop --> porcentaje;
gen nADpovrate_proxy = (povrate_proxy_AD -
	(ADpovrate_proxy * (ADsharepop/100))) / (1 - (ADsharepop/100));
lab var nADpovrate_proxy "Non-afrodescendants poverty rate";
list country year ADpovrate_proxy nADpovrate_proxy povrate_proxy_AD ADsharepop
	if isoA3cc == "USA";
** CASO 2: Countries with data by gender, overall poverty rates and alternative
*  poverty lines;
* 1) Select poverty rates by ethnicity based on the established criterion;
*Note not all poverty lines are available in CEPAL18, we may have to manage this
*problem below;
* Indicate the ideal proxy for SPL poverty rates based on the income level of
* the country-year and the condition of the country as a global north HIC or a
* global south HIC;
gen proxy_ideal_AD = "";
lab var proxy_ideal_AD "Ideal proxy for SPL poverty rates (Afrodescendant data)";
replace proxy_ideal_AD = "1_9" if inclasswb == "L";
replace proxy_ideal_AD = "3_2" if inclasswb == "LM";
replace proxy_ideal_AD = "5_5" if inclasswb == "UM" | inclasswb == "H";
tab proxy_ideal_AD;
* Select proxies for the SPL poverty rates based on the ideal proxy;
foreach g in feAD maAD {;
	gen `g'povrate_proxy = .;
};
lab var feADpovrate_proxy "Female afrodescentants poverty rate";
lab var maADpovrate_proxy "Male afrodescentants poverty rate";
foreach g in feAD maAD {;
	replace `g'povrate_proxy = `g'povrate_expov if !missing(`g'povrate_expov);
	replace `g'povrate_proxy = `g'povrate_pov if !missing(`g'povrate_pov) &
	(proxy_ideal_ip == "5_5" | missing(`g'povrate_proxy));
	su `g'povrate_proxy;
};
list country year feADpovrate_proxy feADpovrate_expov feADpovrate_pov
	maADpovrate_proxy maADpovrate_expov maADpovrate_pov if isoA3cc == "BRA";
foreach g in fe ma {;
	gen `g'povrate_proxy_AD = .;
};
lab var fepovrate_proxy_AD "Female poverty rate (Afrodescendant data)";
lab var mapovrate_proxy_AD "Male poverty rate (Afrodescendant data)";
foreach g in fe ma {;
	replace `g'povrate_proxy_AD = `g'povrate_expov if
		!missing(`g'povrate_expov);
	replace `g'povrate_proxy_AD = `g'povrate_pov if !missing(`g'povrate_pov) &
	(proxy_ideal_ip == "5_5" | missing(`g'povrate_proxy_AD));
	su `g'povrate_proxy_AD;
};
list country year fepovrate_proxy_AD fepovrate_expov fepovrate_pov
	mapovrate_proxy_AD mapovrate_expov mapovrate_pov if isoA3cc == "BRA";
* Check all ECLAC countries are from LAC;
tab regionwb if !missing(feADpovrate_pov);
* Keep variables of interest;
*drop *povrate_*pov;
* 2) Calculate overall AD and general population poverty rates for the selected
* poverty measures;
mvpatterns feshareADpop feADpovrate_proxy maADpovrate_proxy if isoA3cc == "BRA";
su ADpovrate_proxy;
su feADpovrate_proxy;
su maADpovrate_proxy;
su feshareADpop;
replace ADpovrate_proxy = (feADpovrate_proxy * feshareADpop) +
	(maADpovrate_proxy * (1 - feshareADpop)) if missing(ADpovrate_proxy);
su povrate_proxy_AD;
su fepovrate_proxy_AD;
su mapovrate_proxy_AD;
su fesharepop;
replace povrate_proxy_AD = (fepovrate_proxy_AD * fesharepop) +
	(mapovrate_proxy_AD * (1 - fesharepop)) if missing(povrate_proxy_AD);
* 3) Calculate overall non-AD poverty rate for the selected poverty measure;
su nADpovrate_proxy;
*porcentaje;
*povrate_proxy_AD --> porcentaje;
*ADpovrate_proxy --> porcentaje;
su ADsharepop;
*porcentaje;
replace nADpovrate_proxy = (povrate_proxy_AD -
	(ADpovrate_proxy * (ADsharepop/100))) / (1 - (ADsharepop/100)) if
	missing(nADpovrate_proxy);
*******************************************************************************;
************************* Extrapolate poverty measures *************************
*******************************************************************************;
** Imputation of US data to HICs and associated flag variable;
* Estimate US povrates by year and impute them to non-global south HICs lacking
* data on the incidence of poverty in AD people;
tab country if !missing(ADpovrate_proxy) & inclasswb == "H";
mvpatterns ADpovrate_proxy povrate_proxy_AD nADpovrate_proxy;
tab country if missing(ADpovrate_proxy) & !missing(povrate_proxy_AD);
*Guatemala, which has not data on AD population;
replace povrate_proxy_AD = . if country == "Guatemala";
tab country if !missing(ADpovrate_proxy) & missing(povrate_proxy_AD);
*Yemen --> just make sure it is not included in the extrapolation process;
mvpatterns ADpovrate_proxy povrate_proxy_AD nADpovrate_proxy;
foreach var of varlist ADpovrate_proxy povrate_proxy_AD nADpovrate_proxy {;
	gen `var'_i_us = (`var' == .) if !missing(ADpop) & inclasswb == "H" &
		globalsouthic == 0 & isoA3cc != "YEM";
	label var `var'_i_us "= 1 if US value imputed in variable `var'";
	sort year;
	by year: gen `var'_us = `var' if isoA3cc == "USA";
	sort year `var'_us;
	by year: replace `var'_us = `var'_us[1];	
	replace `var' = `var'_us if `var' == . & !missing(ADpop) &
		inclasswb == "H" & globalsouthic == 0 & isoA3cc != "YEM";
	replace `var'_us = 0 if `var' == .;
	drop `var'_us;
};
sort isoA3cc year;
tab country if ADpovrate_proxy_i_us == 1;
*Note that we may still have global south countries (e.g., Guam, Saudi Arabia,
*Trinidad y Tobago);
** Imputation of ECLAC 2018 mean and associated flag variable;
* Estimate ECLAC 2018 povrates by year and impute them to LIC, MIC and global
* south HICs lacking data on the incidence of poverty in AD people;
mvpatterns ADpovrate_proxy povrate_proxy_AD nADpovrate_proxy;
foreach var of varlist ADpovrate_proxy povrate_proxy_AD nADpovrate_proxy {;
	gen `var'_i_lac = (`var' == .) if !missing(ADpop) &
		(inclasswb == "L" | inclasswb == "LM" | inclasswb == "UM" |
		(inclasswb == "H" & globalsouthic == 1)) & isoA3cc != "YEM";
	label var `var'_i_lac "= 1 if average LAC value imputed in variable `var'";
	sort regionwb year;
	by regionwb year: egen `var'_lac = mean(`var') if ADpovrate_proxy_i_us != 1;
	replace `var' = `var'_lac if `var' == . & !missing(ADpop) &
		(inclasswb == "L" | inclasswb == "LM" | inclasswb == "UM" |
		(inclasswb == "H" & globalsouthic == 1)) & isoA3cc != "YEM";
	replace `var'_i_lac = 0 if `var' == .;
	drop `var'_lac;
};
sort isoA3cc year;
list country year ADpop ADpovrate_proxy povrate_proxy_AD nADpovrate_proxy if
	isoA3cc == "ARG";
*******************************************************************************;
************** Headcount of AD people (using proxy poverty rates) **************
*******************************************************************************;
* gpovhc_spl = gpovrate_spl * gpop, where
* 	gpovrate_spl is estimated as:
* 		povrate_spl / (gsharepop + 1/k * (1 - gsharepop)), where
* 			k is estimated as:
* 				k0 if r < 1;
* 				2*k0 - 1 + (1  - k0) * r if 1 <= r <= 2;
* 				1 if r > 2, where;
* 					k0 = (gpovrate_proxy / ngpovrate_proxy) and;
* 					r = (povrate_spl / povrate_proxy_g);
gen k0 = ADpovrate_proxy / nADpovrate_proxy;
su k0;
su povrate_proxy_AD;
gen r = povrate_spl / (povrate_proxy_AD/100);
su r;
count if r <= 1 & insample == 1 & ADpop > 0 & !missing(ADpop);
count if r > 1 & r < 2 & insample == 1 & ADpop > 0 & !missing(ADpop);
count if r >= 2 & insample == 1 & ADpop > 0 & !missing(ADpop);
gen k = .;
replace k = k0 if r < 1;
replace k = 2*k0 - 1 + (1  - k0) * r if r >= 1 & r <= 2;
replace k = 1 if r > 2;
su k;
su ADsharepop;
*Percentage;
gen ADpovrate_spl = povrate_spl /
	((ADsharepop/100) + ((1/k) * (1 - (ADsharepop/100))));
lab var ADpovrate_spl "Afrodescendants SPL pov rate (using proxy pov rate)";
replace ADpovrate_spl = 1 if isoA3cc == "YEM";
gen ADhc_spl = ADpovrate_spl * ADpop;
lab var ADhc_spl "Afrodescendants SPL poverty headcount (using proxy pov rate)";
drop k0 r k;
su ADpovrate_spl;
su ADpovrate_spl if year == 2017;
*******************************************************************************;
******************** Intersection with gender and age groups *******************
*******************************************************************************;
**** Poor AD by gender;
* We use AD poverty data by gender when these data is available;
*feshareADhc = feADhc / ADhc;
gen feADhc_proxy = feADpovrate_proxy * feADpop;
lab var feADhc_proxy "Female afrodescendants' proxy poverty headcount";
gen ADhc_proxy = (feADpovrate_proxy * feADpop) + (maADpovrate_proxy * maADpop);
lab var ADhc_proxy "Afrodescendants' proxy poverty headcount";
gen feshareADhc = feADhc_proxy / ADhc_proxy;
lab var feshareADhc "Female share of afrodescendants' proxy poverty headcount";
su feshareADhc;
gen feADhc_spl = ADhc_spl * feshareADhc;
lab var feADhc_spl "Female afrodescendants' SPL poverty headcount";
* We assume the same gender distribution than among the poor in general when
* group level data is not available;
replace feADhc_spl = ADhc_spl * fesharehc if missing(feADhc_spl);
gen maADhc_spl = ADhc_spl - feADhc_spl;
lab var maADhc_spl "Male afrodescendants' SPL poverty headcount";
**** Poor AD by age;
*We assume same age distribution than among the poor in general;
foreach g in fe ma {;
	gen `g'adADhc_spl = `g'ADhc_spl * adshare`g'hc_spl;
	gen `g'chADhc_spl = `g'ADhc_spl * (1- adshare`g'hc_spl);
};
lab var feadADhc_spl "Female adult afrodescendants' SPL poverty headcount";
lab var maadADhc_spl "Male adult afrodescendants' SPL poverty headcount";
lab var fechADhc_spl "Female children afrodescendants' SPL poverty headcount";
lab var machADhc_spl "Male children afrodescendants' SPL poverty headcount";
*drop feADpop maADpop feADhc_proxy ADhc_proxy;
*******************************************************************************;
************************* Intersection with disability *************************
*******************************************************************************;
*** Poor adult AD with SEVERE disability;
*We assume the same share than in the general poor adult population;
foreach g in fe ma {;
	gen `g'adADwsdhc_spl = `g'adADhc_spl * (`g'adpwsdhc_spl / `g'adhc_spl);
};
lab var feadADwsdhc_spl "Female adult afrodescendants with severe disability SPL pov headcount";
lab var maadADwsdhc_spl "Male adult afrodescendants with severe disability SPL pov headcount";
*** Poor adult AD with MODERATE+ disability;
*We assume the same share than in the general poor adult population;
foreach g in fe ma {;
	gen `g'adADwmdhc_spl = `g'adADhc_spl * (`g'adpwmdhc_spl / `g'adhc_spl);
};
lab var feadADwmdhc_spl "Female adult afrodescendants with moderate+ disability SPL pov headcount";
lab var maadADwmdhc_spl "Male adult afrodescendants with moderate+ disability SPL pov headcount";
*******************************************************************************;
**************************** Intersection with LGBTI ***************************
*******************************************************************************;
*** Poor adult AD WITHOUT SEVERE disability LGBTI;
*We assume the same share than in the general poor adult population;
foreach g in fe ma {;
	gen `g'adADwosdlgbtihc_spl = `g'adADhc_spl *
	(1 - (`g'adpwsdhc_spl / `g'adhc_spl)) * (`g'adlgbtihc_spl_lower / `g'adhc_spl);
};
lab var feadADwosdlgbtihc_spl "Female adult afrodescendants without severe disability LGBTI SPL pov headcount";
lab var maadADwosdlgbtihc_spl "Male adult afrodescendants without severe disability LGBTI SPL pov headcount";
*** Poor adult AD WITHOUT MODERATE+ disability LGBTI;
*We assume the same share than in the general poor adult population;
foreach g in fe ma {;
	gen `g'adADwomdlgbtihc_spl = `g'adADhc_spl *
	(1 - (`g'adpwmdhc_spl / `g'adhc_spl)) * (`g'adlgbtihc_spl_upper / `g'adhc_spl);
};
lab var feadADwomdlgbtihc_spl "Female adult afrodescendants without moderate+ disability LGBTI SPL pov headcount";
lab var maadADwomdlgbtihc_spl "Male adult afrodescendants without moderate+ disability LGBTI SPL pov headcount";


********************************************************************************
********************************************************************************
********************************************************************************
************************************** REMI ************************************
********************************************************************************
********************************************************************************
********************************************************************************

********************************************************************************
********************************************************************************
******************************** REMI population *******************************
********************************************************************************
*******************************************************************************;
*** Merge data already open with another Stata-format dataset using isoA3cc and
*** year as identification variables;
sort isoA3cc year;
merge 1:1 isoA3cc year using C:\Users\Usuario\Dropbox\SocialExclusionPaper\Data\REMIN\reminpop;
** We observe from which datasets individuals come from (_merge == 1 --> the
** observation is present only in the master dataset. _merge == 2 --> the
** observation is present in one of the using datasets (but not the master
** datatset). _merge == 3 --> the observation is present in at least two
** datasets, either master or using; 
tab _merge;
drop _merge;
*** Generate variables of interest;
** Impute closest values;
** For each variable of interest locate closest non-missing value (give
** priority to most recent years when there is a draw);
* Create variable -year to be used when sorting in descending order;
gen myear = -year;
foreach var of varlist reminipsharepop reminsharepop {;
	* 1) Identify observations with no missing values;
	gen `var'_nm = (`var' != .);
	label var `var'_nm "`var' no missing";
	* 2) Identify "post-value" groups;
	sort isoA3cc year;
	by isoA3cc: gen `var'_post = sum(`var'_nm);
	replace `var'_post = . if `var'_post == 0;
	sort isoA3cc `var'_post year;
	by isoA3cc `var'_post: gen `var'_post_pos = -(_n - 1);
	replace `var'_post_pos = . if `var'_post == .;
	* 3) Identify "pre-value" groups;
	sort isoA3cc myear;
	by isoA3cc: gen `var'_pre = sum(`var'_nm);
	replace `var'_pre = . if `var'_pre == 0;
	sort isoA3cc `var'_pre myear;
	by isoA3cc `var'_pre: gen `var'_pre_pos = (_n - 1);
	replace `var'_pre_pos = . if `var'_pre == .;
	* 4) Indicate position of the value to be imputed;
	sort isoA3cc year;
	gen `var'_pos = .;
	replace `var'_pos = `var'_post_pos if abs(`var'_post_pos) < `var'_pre_pos;
	replace `var'_pos = `var'_pre_pos if abs(`var'_post_pos) >= `var'_pre_pos;
	* 5) Drop instrumental variables;
	drop `var'_nm `var'_post `var'_post_pos `var'_pre `var'_pre_pos;
	*list isoA3cc year `var' `var'_nm `var'_post `var'_post_pos `var'_pre
	*	 `var'_pre_pos `var'_pos if isoA3cc == "AUT";
};
** Drop instrumental variables;
drop myear;
*** For each variable of interest impute closest non-missing value (give
*** priority to most recent years when there is a draw);
** Numeric variables;
foreach var of varlist reminipsharepop reminsharepop {;
	by isoA3cc: replace `var' = `var'[_n + `var'_pos];
	*list isoA3cc year `var' `var'_year if isoA3cc == "CHL";
};
** Drop instrumental variables;
foreach var of varlist reminipsharepop reminsharepop {;
	drop `var'_pos;
};
drop if year > 2017;
gen reminpop = (fepop + mapop) * (reminsharepop/100);
lab var reminpop "Religious minorities population";
*We do not impute values to other countries;
********************************************************************************
********************************************************************************
********************************* REMI POVERTY *********************************
********************************************************************************
*******************************************************************************;
*** Merge data already open with another Stata-format dataset using isoA3cc as
*** identification variable;
sort isoA3cc;
merge m:1 isoA3cc using C:\Users\Usuario\Dropbox\SocialExclusionPaper\Data\REMIN\reminpov;
** We observe from which datasets individuals come from (_merge == 1 --> the
** observation is present only in the master dataset. _merge == 2 --> the
** observation is present in one of the using datasets (but not the master
** datatset). _merge == 3 --> the observation is present in at least two
** datasets, either master or using; 
tab _merge;
drop _merge;
** Imputation of India and UK poverty rates and associated flag variable;
tab inclasswb;
foreach g in remin nremin {;
	gen `g'povrate_i = "NO" if !missing(`g'povrate);
	replace `g'povrate_i = "IND" if missing(`g'povrate) & (inclasswb == "L" |
		inclasswb == "LM" | inclasswb == "UM" |
		(inclasswb == "H" & globalsouthic == 1));
	replace `g'povrate_i = "GBR" if missing(`g'povrate) &
		(inclasswb == "H" & globalsouthic != 1);
	foreach c in IND GBR {;
		sort year;
		by year: gen `g'povrate_`c' = `g'povrate if isoA3cc == "`c'";
		sort year `g'povrate_`c';
		by year: replace `g'povrate_`c' = `g'povrate_`c'[1];
		by year: replace `g'povrate = `g'povrate_`c' if `g'povrate_i == "`c'";
		drop `g'povrate_`c';
	};
};
lab var reminpovrate_i "Religious minorities poverty rate imputation";
lab var nreminpovrate_i "Non-religious minorities poverty rate imputation";
sort isoA3cc year;
*** Generate variables of interest;
** Overall proxy poverty rate (remi);
mvpatterns reminsharepop reminpovrate nreminpovrate;
tab country if !missing(reminsharepop) & missing(reminpovrate);
tab inclasswb if !missing(reminsharepop) & missing(reminpovrate);
*Countries with no poverty data are country-years not in inclass;
mvpatterns reminsharepop reminpovrate nreminpovrate if year == 2017;
su reminsharepop;
su reminpovrate;
su nreminpovrate;
gen povrate_proxy_remi = (reminpovrate * (reminsharepop/100) +
	nreminpovrate * (1 - (reminsharepop/100))) / 100;
lab var povrate_proxy_remi "Poverty rate (proxy for religious minorities)";
su povrate_proxy_remi;
*******************************************************************************;
************* Headcount of REMI people (using proxy poverty rates) *************
*******************************************************************************;
* gpovhc_spl = gpovrate_spl * gpop, where
* 	gpovrate_spl is estimated as:
* 		povrate_spl / (gsharepop + 1/k * (1 - gsharepop)), where
* 			k is estimated as:
* 				k0 if r < 1;
* 				2*k0 - 1 + (1  - k0) * r if 1 <= r <= 2;
* 				1 if r > 2, where;
* 					k0 = (gpovrate_proxy / ngpovrate_proxy) and;
* 					r = (povrate_spl / povrate_proxy_g);
gen k0 = reminpovrate / nreminpovrate;
su k0;
su povrate_proxy_remi;
gen r = povrate_spl / povrate_proxy_remi;
su r;
count if r <= 1 & insample == 1 & reminpop > 0 & !missing(reminpop);
count if r > 1 & r < 2 & insample == 1 & reminpop > 0 & !missing(reminpop);
count if r >= 2 & insample == 1 & reminpop > 0 & !missing(reminpop);
gen k = .;
replace k = k0 if r < 1;
replace k = 2*k0 - 1 + (1  - k0) * r if r >= 1 & r <= 2;
replace k = 1 if r > 2;
su k;
su reminsharepop;
*Percentage;
gen remipovrate_spl = povrate_spl /
	((reminsharepop/100) + ((1/k) * (1 - (reminsharepop/100))));
lab var remipovrate_spl "Religious minorities SPL pov rate (using proxy pov rate)";
gen remihc_spl = remipovrate_spl * reminpop;
lab var remihc_spl "Religious minorities SPL poverty headcount (using proxy pov rate)";
drop k0 r k;
su remipovrate_spl;
su remipovrate_spl if year == 2017;
*******************************************************************************;
******************** Intersection with gender and age groups *******************
*******************************************************************************;
** Poor REMI by gender;
*We assume same gender distribution than among the poor in general;
gen masharehc = 1 - fesharehc;
lab var masharehc "Male share of the poor population";
foreach g in fe ma {;
	gen `g'remihc_spl = remihc_spl * `g'sharehc;
};
lab var feremihc_spl "Religious minority females' SPL pov headcount";
lab var maremihc_spl "Religious minority males' SPL pov headcount";
** Poor REMIN by age;
*We assume same age distribution than among poor in general;
foreach g in fe ma {;
	gen `g'adremihc_spl = `g'remihc_spl * adshare`g'hc_spl;
	gen `g'chremihc_spl = `g'remihc_spl * (1- adshare`g'hc_spl);
};
lab var feadremihc_spl "Religious minority female adults' SPL pov headcount";
lab var fechremihc_spl "Religious minority female children's SPL pov headcount";
lab var maadremihc_spl "Religious minority male adults' SPL pov headcount";
lab var machremihc_spl "Religious minority male children's SPL pov headcount";
*******************************************************************************;
**************************** Intersection with IPs *****************************
*******************************************************************************;
*** Poor adult IPs;
* Adult REMI IP population by gender (we assume constant remisharepop across age
* groups);
su reminipsharepop;
su reminsharepop;
foreach g in fead maad {;
	gen `g'remiippop = `g'pop * (reminipsharepop/100);
	gen `g'remipop = `g'pop * (reminsharepop/100);
};
lab var feadremiippop "Female adult indigenous religious minority population";
lab var feadremipop "Female adult religious minority population";
lab var maadremiippop "Male adult indigenous religious minority population";
lab var maadremipop "Male adult religious minority population";
* Poor adult REMI IP by gender: we assume same spl poverty rate than among REMI
* adult female/male people in general;
foreach g in fead maad {;	
	gen `g'remiiphc_spl = `g'remiippop * (`g'remihc_spl/`g'remipop);
	drop `g'remiippop `g'remipop; 
};
lab var feadremiiphc_spl "Indigenous religious minority female adults' SPL pov headcount";
lab var maadremiiphc_spl "Indigenous religious minority male adults' SPL pov headcount";
*******************************************************************************;
************************* Intersection with disability ************************* 
*******************************************************************************;
*** Poor adult NIP REMI with SEVERE disability;
*We assume the same share than in the general poor adult population;
foreach g in fe ma {;
	gen `g'adreminiphc_spl = `g'adremihc_spl - `g'adremiiphc_spl;
	gen `g'adreminipwsdhc_spl = `g'adreminiphc_spl *
		(`g'adpwsdhc_spl / `g'adhc_spl);
};
lab var feadreminiphc_spl "Non-indigenous religious minority female adults' SPL pov headcount";
lab var feadreminipwsdhc_spl "Non-indigenous relig. minority female adults w/ severe disability SPL pov headcount";
lab var maadreminiphc_spl "Non-indigenous religious minority male adults' SPL pov headcount";
lab var maadreminipwsdhc_spl "Non-indigenous relig. minority male adults w/ severe disability SPL pov headcount";
*** Poor adult NIP REMI with MODERATE+ disability;
*We assume the same share than in the general poor adult population;
foreach g in fe ma {;
	gen `g'adreminipwmdhc_spl = `g'adreminiphc_spl *
		(`g'adpwmdhc_spl / `g'adhc_spl);
};
lab var feadreminipwmdhc_spl "Non-indigenous relig. min. female adults w/ moderate+ disability SPL pov headcount";
lab var maadreminipwmdhc_spl "Non-indigenous relig. minority male adults w/ moderate+ disability SPL pov headcount";
*******************************************************************************;
**************************** Intersection with LGBTI ***************************
*******************************************************************************;
*** Poor adult NIP REMI WITHOUT SEVERE disability LGBTI;
*We assume the same share than in the general poor adult population;
foreach g in fe ma {;
	gen `g'adreminipwosdlgbtihc_spl = `g'adreminiphc_spl *
		(1 - (`g'adpwsdhc_spl / `g'adhc_spl)) *
		(`g'adlgbtihc_spl_lower / `g'adhc_spl);
	*drop `g'adreminiphc_spl;
};
lab var feadreminipwosdlgbtihc_spl "Non-IP relig. min. LGBTI female adults w/out severe disability SPL pov headcount";
lab var maadreminipwosdlgbtihc_spl "Non-IP relig. min. LGBTI male adults w/out severe disability SPL pov headcount";
*** Poor adult NIP REMI WITHOUT MODERATE+ disability LGBTI;
*We assume the same share than in the general poor adult population;
foreach g in fe ma {;
	gen `g'adreminipwomdlgbtihc_spl = `g'adreminiphc_spl *
		(1 - (`g'adpwmdhc_spl / `g'adhc_spl)) *
		(`g'adlgbtihc_spl_upper / `g'adhc_spl);
	*drop `g'adreminiphc_spl;
};
lab var feadreminipwomdlgbtihc_spl "Non-IP relig. min. LGBTI female adults w/out moderate+ disability SPL pov headcount";
lab var maadreminipwomdlgbtihc_spl "Non-IP relig. min. LGBTI male adults w/out moderate+ disability SPL pov headcount";


********************************************************************************
********************************************************************************
********************************************************************************
************************************** GBV *************************************
********************************************************************************
********************************************************************************
********************************************************************************

********************************************************************************
********************************************************************************
******************************** GBV population ********************************
********************************************************************************
*******************************************************************************;
*** Merge data already open with another Stata-format dataset using isoA3cc and
*** year as identification variables;
sort isoA3cc year;
merge 1:1 isoA3cc year using C:\Users\Usuario\Dropbox\SocialExclusionPaper\Data\GBV\gbvpop;
** We observe from which datasets individuals come from (_merge == 1 --> the
** observation is present only in the master dataset. _merge == 2 --> the
** observation is present in one of the using datasets (but not the master
** datatset). _merge == 3 --> the observation is present in at least two
** datasets, either master or using; 
tab _merge;
tab year if _merge == 2;
tab country if _merge == 2 & year == 2017;
drop if _merge == 2 & year >= 1990 & year <= 2017;
tab _merge;
tab year if _merge == 2;
*** Generate variables of interest;
** Impute closest values;
** For each variable of interest locate closest non-missing value (give
** priority to most recent years when there is a draw);
* Create variable -year to be used when sorting in descending order;
gen myear = -year;
foreach var of varlist gbvsharepop {;
	* 1) Identify observations with no missing values;
	gen `var'_nm = (`var' != .);
	label var `var'_nm "`var' no missing";
	* 2) Identify "post-value" groups;
	sort isoA3cc year;
	by isoA3cc: gen `var'_post = sum(`var'_nm);
	replace `var'_post = . if `var'_post == 0;
	sort isoA3cc `var'_post year;
	by isoA3cc `var'_post: gen `var'_post_pos = -(_n - 1);
	replace `var'_post_pos = . if `var'_post == .;
	* 3) Identify "pre-value" groups;
	sort isoA3cc myear;
	by isoA3cc: gen `var'_pre = sum(`var'_nm);
	replace `var'_pre = . if `var'_pre == 0;
	sort isoA3cc `var'_pre myear;
	by isoA3cc `var'_pre: gen `var'_pre_pos = (_n - 1);
	replace `var'_pre_pos = . if `var'_pre == .;
	* 4) Indicate position of the value to be imputed;
	sort isoA3cc year;
	gen `var'_pos = .;
	replace `var'_pos = `var'_post_pos if abs(`var'_post_pos) < `var'_pre_pos;
	replace `var'_pos = `var'_pre_pos if abs(`var'_post_pos) >= `var'_pre_pos;
	* 5) Drop instrumental variables;
	drop `var'_nm `var'_post `var'_post_pos `var'_pre `var'_pre_pos;
	*list isoA3cc year `var' `var'_nm `var'_post `var'_post_pos `var'_pre
	*	 `var'_pre_pos `var'_pos if isoA3cc == "AUT";
};
** Drop instrumental variables;
drop myear;
*** For each variable of interest impute closest non-missing value (give
*** priority to most recent years when there is a draw);
** Numeric variables;
foreach var of varlist gbvsharepop {;
	by isoA3cc: replace `var' = `var'[_n + `var'_pos];
	*list isoA3cc year `var' `var'_year if isoA3cc == "CHL";
};
** Drop instrumental variables;
foreach var of varlist gbvsharepop {;
	drop `var'_pos;
};
drop if year < 1990 | year > 2017;
tab _merge;
drop _merge;
** Imputation of regional means and associated flag variable;
* Estimate GBV rate by WB region and year and impute them to countries lacking
* data on GBV;
foreach var of varlist gbvsharepop {;
	gen `var'_i = (`var' == .);
	label var `var'_i "= 1 if regional value imputed in variable `var'";
	sort regionwb year;
	by regionwb year: egen `var'_r = mean(`var');
	replace `var' = `var'_r if `var' == .;
	replace `var'_i = 0 if `var' == .;
	drop `var'_r;
};
tab country if gbvsharepop == .;
*No data for North American region (Bermuda, Canada, United States);
** Impute WB inclass region average to countries with missing data;
foreach var of varlist gbvsharepop {;
	replace `var'_i = 2 if `var' == .;
	sort inclasswb year;
	by inclasswb year: egen `var'_r = mean(`var');
	replace `var' = `var'_r if `var' == .;
	replace `var'_i = 0 if `var' == .;
	*Territories that are not classified by WB;
	drop `var'_r;
};
tab country if gbvsharepop == .;
sort isoA3cc year;
** Generate variables of interest;
* We assume constant incidence across age groups;
gen fechgbvpop = (fe15t17pop) * (gbvsharepop/100);
lab var fechgbvpop "Children (15 to 17 years of age) victims of gender based violence";
** ADULTS: LOWER BOUND;
gen feadgbvpop_lower = (fe18t49pop) * (gbvsharepop/100);
lab var feadgbvpop_lower "Adult (18 to 49 years of age) victims of gender based violence";
** ADULTS: UPPER BOUND;
gen feadgbvpop_upper = (feadpop) * (gbvsharepop/100);
lab var feadgbvpop_upper "Adult (18+ years of age) victims of gender based violence";
********************************************************************************
********************************************************************************
********************************** GBV POVERTY *********************************
********************************************************************************
*******************************************************************************;
*** Merge data already open with another Stata-format dataset using isoA3cc and
*** year as identification variable;
sort isoA3cc year;
merge 1:1 isoA3cc year using C:\Users\Usuario\Dropbox\SocialExclusionPaper\Data\GBV\gbvpov;
** We observe from which datasets individuals come from (_merge == 1 --> the
** observation is present only in the master dataset. _merge == 2 --> the
** observation is present in one of the using datasets (but not the master
** datatset). _merge == 3 --> the observation is present in at least two
** datasets, either master or using; 
tab _merge;
drop _merge;
** Impute closest values;
** For each variable of interest locate closest non-missing value (give
** priority to most recent years when there is a draw);
* Create variable -year to be used when sorting in descending order;
gen myear = -year;
foreach var of varlist gbvpovodd {;
	* 1) Identify observations with no missing values;
	gen `var'_nm = (`var' != .);
	label var `var'_nm "`var' no missing";
	* 2) Identify "post-value" groups;
	sort isoA3cc year;
	by isoA3cc: gen `var'_post = sum(`var'_nm);
	replace `var'_post = . if `var'_post == 0;
	sort isoA3cc `var'_post year;
	by isoA3cc `var'_post: gen `var'_post_pos = -(_n - 1);
	replace `var'_post_pos = . if `var'_post == .;
	* 3) Identify "pre-value" groups;
	sort isoA3cc myear;
	by isoA3cc: gen `var'_pre = sum(`var'_nm);
	replace `var'_pre = . if `var'_pre == 0;
	sort isoA3cc `var'_pre myear;
	by isoA3cc `var'_pre: gen `var'_pre_pos = (_n - 1);
	replace `var'_pre_pos = . if `var'_pre == .;
	* 4) Indicate position of the value to be imputed;
	sort isoA3cc year;
	gen `var'_pos = .;
	replace `var'_pos = `var'_post_pos if abs(`var'_post_pos) < `var'_pre_pos;
	replace `var'_pos = `var'_pre_pos if abs(`var'_post_pos) >= `var'_pre_pos;
	* 5) Drop instrumental variables;
	drop `var'_nm `var'_post `var'_post_pos `var'_pre `var'_pre_pos;
	*list isoA3cc year `var' `var'_nm `var'_post `var'_post_pos `var'_pre
	*	 `var'_pre_pos `var'_pos if isoA3cc == "AUT";
};
** Drop instrumental variables;
drop myear;
*** For each variable of interest impute closest non-missing value (give
*** priority to most recent years when there is a draw);
** Numeric variables;
foreach var of varlist gbvpovodd {;
	by isoA3cc: replace `var' = `var'[_n + `var'_pos];
	*list isoA3cc year `var' `var'_year if isoA3cc == "CHL";
};
** Drop instrumental variables;
foreach var of varlist gbvpovodd {;
	drop `var'_pos;
};
** Imputation of regional means and associated flag variable;
* Estimate gbvpovodd by WB region and year and impute them to
* countries lacking data on disability;
tab regionwb;
tab regionwb if !missing(gbvpovodd);
foreach var of varlist gbvpovodd {;
	gen `var'_i = (`var' == .);
	label var `var'_i "= 1 if regional value imputed in variable `var'";
	sort regionwb year;
	by regionwb year: egen `var'_r = mean(`var');
	replace `var' = `var'_r if `var' == .;
	replace `var'_i = 0 if `var' == .;
	drop `var'_r;
};
sort isoA3cc year;
*******************************************************************************;
*************************** Intersection with poverty **************************
*******************************************************************************;
** Compute the n of the intersection between GBV and poverty;
* gbvhc_spl = poorgbvrate * hc_spl, where;
* poorgbvrate = gbvrate / (povrate_spl + (1/gbvpovodd)*(1 - povrate_spl));
* Regarding hc_spl, we assume the same age distribution among the poor female
* than among the female in general; 
gen fe15t17hc_spl = fechhc_spl * (fe15t17pop/fechpop);
lab var fe15t17hc_spl "Female children (15 to 17 years of age) SPL poverty headcount";
gen fe18t49hc_spl = feadhc_spl * (fe18t49pop/feadpop);
lab var fe18t49hc_spl "Female adults (18 to 49 years of age) SPL poverty headcount";
* Regarding the poorgbvrate;
* We assume constant gbv incidence across age groups, thus, for instance,
* fe15t17gbvrate = gbvsharepop;
su gbvsharepop;
foreach g in fe15t17 fe18t49 fead {;
	gen `g'povrate_spl = `g'hc_spl / `g'pop;
	gen `g'hcgbvrate = (gbvsharepop/100) /
		(`g'povrate_spl + ((1/gbvpovodd) * (1 - `g'povrate_spl)));
};
lab var fe15t17povrate_spl "Female children (15 to 17 years of age) SPL pov rate";
lab var fe15t17hcgbvrate "Gender based violence incidence among female SPL poor children (15 to 17 years of age)";
lab var fe18t49povrate_spl "Female adults (18 to 49 years of age) SPL pov rate";
lab var fe18t49hcgbvrate "Gender based violence incidence among female SPL poor adults (18 to 49 years of age)";
lab var feadpovrate_spl "Female adults (18+ years of age) SPL pov rate";
lab var feadhcgbvrate "Gender based violence incidence among female SPL poor adults (18+ years of age)";
* Finally;
foreach g in fe15t17 fe18t49 fead {;
	su `g'hcgbvrate;
	gen `g'gbvhc_spl = `g'hcgbvrate * `g'hc_spl;
};
lab var fe15t17gbvhc_spl "Female children (15 to 17 years of age) victims of gender based violence SPL pov headcount";
lab var fe18t49gbvhc_spl "Female adults (18 to 49 years of age) victims of gender based violence SPL pov headcount";
lab var feadgbvhc_spl "Female adults (18+ years of age) victims of gender based violence SPL pov headcount";
* Check wether we have a problem for any country-years: more poor GBV victims
* than the total number of GBV victims;
gen wrong1 = (fe15t17gbvhc_spl > fechgbvpop | fe18t49gbvhc_spl > feadgbvpop_lower);
gen wrong2 = (fe15t17gbvhc_spl > fechgbvpop | feadgbvhc > feadgbvpop_upper);
count if wrong1 == 1;
count if wrong2 == 1;
*0;
drop wrong1 wrong2;
rename fe15t17gbvhc_spl fechgbvhc_spl;
rename fe18t49gbvhc_spl feadgbvhc_spl_lower;
rename feadgbvhc_spl feadgbvhc_spl_upper;


********************************************************************************
********************************************************************************
********************************************************************************
************************************** FDP *************************************
********************************************************************************
********************************************************************************
********************************************************************************

********************************************************************************
********************************************************************************
******************************** FDP population ********************************
********************************************************************************
*******************************************************************************;
*** Merge data already open with another Stata-format dataset using isoA3cc and
*** year as identification variables;
sort isoA3cc year;
merge 1:1 isoA3cc year using C:\Users\Usuario\Dropbox\SocialExclusionPaper\Data\FDP\fdppop;
** We observe from which datasets individuals come from (_merge == 1 --> the
** observation is present only in the master dataset. _merge == 2 --> the
** observation is present in one of the using datasets (but not the master
** datatset). _merge == 3 --> the observation is present in at least two
** datasets, either master or using; 
tab _merge;
** Keep years of interest;
drop if year < 1990 | year > 2017;
tab _merge;
tab country if _merge == 2;
*French Guiana, Montserrat;
drop if _merge == 2;
drop _merge;
********************************************************************************
********************************************************************************
********************************** FDP POVERTY *********************************
********************************************************************************
*******************************************************************************;
*** Merge data already open with another Stata-format dataset using isoA3cc and
*** year as identification variable;
sort isoA3cc year;
merge 1:1 isoA3cc year using C:\Users\Usuario\Dropbox\SocialExclusionPaper\Data\FDP\fdppov;
** We observe from which datasets individuals come from (_merge == 1 --> the
** observation is present only in the master dataset. _merge == 2 --> the
** observation is present in one of the using datasets (but not the master
** datatset). _merge == 3 --> the observation is present in at least two
** datasets, either master or using; 
tab _merge;
** Keep years of interest;
drop if year < 1990 | year > 2017;
tab _merge;
drop _merge;
***************************** TIME EXTRAPOLATION ******************************;
** For each variable of interest locate closest non-missing value (give
** priority to most recent years when there is a draw);
* Create variable -year to be used when sorting in descending order;
gen myear = -year;
foreach var of varlist feadnfdppovrate_proxy maadnfdppovrate_proxy
	feadfdppovrate_proxy maadfdppovrate_proxy chnfdppovrate_proxy
	chfdppovrate_proxy {;
	* 1) Identify observations with no missing values;
	gen `var'_nm = (`var' != .);
	label var `var'_nm "`var' no missing";
	* 2) Identify "post-value" groups;
	sort isoA3cc year;
	by isoA3cc: gen `var'_post = sum(`var'_nm);
	replace `var'_post = . if `var'_post == 0;
	sort isoA3cc `var'_post year;
	by isoA3cc `var'_post: gen `var'_post_pos = -(_n - 1);
	replace `var'_post_pos = . if `var'_post == .;
	* 3) Identify "pre-value" groups;
	sort isoA3cc myear;
	by isoA3cc: gen `var'_pre = sum(`var'_nm);
	replace `var'_pre = . if `var'_pre == 0;
	sort isoA3cc `var'_pre myear;
	by isoA3cc `var'_pre: gen `var'_pre_pos = (_n - 1);
	replace `var'_pre_pos = . if `var'_pre == .;
	* 4) Indicate position of the value to be imputed;
	sort isoA3cc year;
	gen `var'_pos = .;
	replace `var'_pos = `var'_post_pos if abs(`var'_post_pos) < `var'_pre_pos;
	replace `var'_pos = `var'_pre_pos if abs(`var'_post_pos) >= `var'_pre_pos;
	* 5) Drop instrumental variables;
	drop `var'_nm `var'_post `var'_post_pos `var'_pre `var'_pre_pos;
	*list isoA3cc year `var' `var'_nm `var'_post `var'_post_pos `var'_pre
	*	 `var'_pre_pos `var'_pos if isoA3cc == "AUT";
};
** Drop instrumental variables;
drop myear;
*** For each variable of interest impute closest non-missing value (give
*** priority to most recent years when there is a draw);
** Numeric variables;
foreach var of varlist feadnfdppovrate_proxy maadnfdppovrate_proxy
	feadfdppovrate_proxy maadfdppovrate_proxy chnfdppovrate_proxy
	chfdppovrate_proxy {;
	by isoA3cc: replace `var' = `var'[_n + `var'_pos];
	*list isoA3cc year `var' `var'_year if isoA3cc == "CHL";
};
** Drop instrumental variables;
foreach var of varlist feadnfdppovrate_proxy maadnfdppovrate_proxy
	feadfdppovrate_proxy maadfdppovrate_proxy chnfdppovrate_proxy
	chfdppovrate_proxy {;
	drop `var'_pos;
};
************************ INTERNATIONAL EXTRAPOLATION **************************;
*** Avoid using EUROSTAT data from non-HICs;
foreach var of varlist feadnfdppovrate_proxy maadnfdppovrate_proxy
	feadfdppovrate_proxy maadfdppovrate_proxy chnfdppovrate_proxy
	chfdppovrate_proxy {;
	replace `var' = . if inclasswb != "H";
};
*** Extrapolate EUROSTAT HIC-year average FDP and non-FDP poverty rates to the
*** rest of countries;
mvpatterns feadnfdppovrate_proxy maadnfdppovrate_proxy feadfdppovrate_proxy
	maadfdppovrate_proxy chnfdppovrate_proxy chfdppovrate_proxy;
*The only problem is with Slovak Republic 2007-2017;
foreach var of varlist feadnfdppovrate_proxy maadnfdppovrate_proxy
	feadfdppovrate_proxy maadfdppovrate_proxy chnfdppovrate_proxy
	chfdppovrate_proxy {;
	replace `var' = . if country == "Slovak Republic";
};
mvpatterns feadnfdppovrate_proxy maadnfdppovrate_proxy feadfdppovrate_proxy
	maadfdppovrate_proxy chnfdppovrate_proxy chfdppovrate_proxy;
foreach var of varlist feadnfdppovrate_proxy maadnfdppovrate_proxy
	feadfdppovrate_proxy maadfdppovrate_proxy chnfdppovrate_proxy
	chfdppovrate_proxy {;
	gen `var'_i = (`var' == .) if !missing(fdppop);
	label var `var'_i "= 1 if world average imputed in variable `var'";
	sort year;
	by year: egen `var'_w = mean(`var');
	replace `var' = `var'_w if `var' == . & !missing(fdppop);
	drop `var'_w;
};
********************************************************************************
*************************** Overall proxy povrates *****************************
*******************************************************************************;
*** k0 --> overall FDP and non-FDP povrates;
* fdppovrate_proxy = feadfdppovrate_proxy * feadsharefdppop +
*	maadfdppovrate_proxy * maadsharefdppop + chfdppovrate_proxy * chsharefdppop;
* We assume same gender and age distribution than among the population at large;
foreach g in fead maad {;
	gen `g'sharepop = `g'pop / (fepop + mapop);
	su `g'sharepop;
};
lab var feadsharepop "Female adults share of the population";
lab var maadsharepop "Male adults share of the population";
su chsharepop;
foreach g in fead maad ch {;
	gen `g'sharefdppop = `g'sharepop;
	su `g'sharefdppop;
};
lab var feadsharefdppop "Female adults share of the forcibly displaced people";
lab var maadsharefdppop "Male adults share of the forcibly displaced people";
lab var chsharefdppop "Children share of the forcibly displaced people";
gen fdppovrate_proxy = feadfdppovrate_proxy * feadsharefdppop +
	maadfdppovrate_proxy * maadsharefdppop + chfdppovrate_proxy * chsharefdppop;
lab var fdppovrate_proxy "Forcibly displaced people poverty rate";
su fdppovrate_proxy;
*foreach g in fead maad ch {;
*	drop `g'sharefdppop;
*}; 
* nfdppovrate_proxy = feadnfdppovrate_proxy * feadsharenfdppop +
*	maadnfdppovrate_proxy * maadsharenfdppop +
*	chnfdppovrate_proxy * chsharenfdppop;
* We assume same gender and age distribution than among the population at large;
foreach g in fead maad ch {;
	gen `g'sharenfdppop = `g'sharepop;
	su `g'sharenfdppop;
}; 
lab var feadsharenfdppop "Female adults share of the non-forcibly displaced people";
lab var maadsharenfdppop "Male adults share of the non-forcibly displaced people";
lab var chsharenfdppop "Children share of the non-forcibly displaced people";
gen nfdppovrate_proxy = feadnfdppovrate_proxy * feadsharenfdppop +
	maadnfdppovrate_proxy * maadsharenfdppop +
	chnfdppovrate_proxy * chsharenfdppop;
lab var nfdppovrate_proxy "Non-forcibly displaced people poverty rate";
su nfdppovrate_proxy;
*foreach g in fead maad ch {;
*	drop `g'sharenfdppop;
*};
*** g --> Overall population povrate;
* povrate_proxy_fdp = fdppovrate_proxy * fdpsharepop +
*	nfdppovrate_proxy * (1 - fdpsharepop);
gen fdpsharepop = fdppop / (fepop + mapop);
lab var fdpsharepop "Forcibly displaced people share of the population";
su fdpsharepop;
gen povrate_proxy_fdp = fdppovrate_proxy * fdpsharepop +
	nfdppovrate_proxy * (1 - fdpsharepop);
lab var povrate_proxy_fdp "Poverty rate (proxy for forcibly displaced people)";
su povrate_proxy_fdp;
*******************************************************************************;
************** Headcount of FDP people (using proxy poverty rates) *************
*******************************************************************************;
* gpovhc_spl = gpovrate_spl * gpop, where
* 	gpovrate_spl is estimated as:
* 		povrate_spl / (gsharepop + 1/k * (1 - gsharepop)), where
* 			k is estimated as:
* 				k0 if r < 1;
* 				2*k0 - 1 + (1  - k0) * r if 1 <= r <= 2;
* 				1 if r > 2, where;
* 					k0 = (gpovrate_proxy / ngpovrate_proxy) and;
* 					r = (povrate_spl / povrate_proxy_g);
gen k0 = fdppovrate_proxy / nfdppovrate_proxy;
su k0;
su povrate_proxy_fdp;
gen r = povrate_spl / (povrate_proxy_fdp/100);
su r;
gen k = .;
replace k = k0 if r < 1;
replace k = 2*k0 - 1 + (1  - k0) * r if r >= 1 & r <= 2;
replace k = 1 if r > 2;
su k;
su fdpsharepop;
su povrate_spl;
*Proportion;
gen fdppovrate_spl = povrate_spl /
	(fdpsharepop + ((1/k) * (1 - fdpsharepop)));
lab var fdppovrate_spl "Forcibly displaced people SPL pov rate (using proxy pov rate)";
gen fdphc_spl = fdppovrate_spl * fdppop;
lab var fdphc_spl "Forcibly displaced people SPL pov headcount (using proxy pov rate)";
drop k0 r k;
su fdppovrate_spl;
su fdppovrate_spl if year == 2017;
*******************************************************************************;
***************** Non-poor female FDP intersection with GBV ********************
*******************************************************************************;
*** GBV among nonpoor female FDP;
*We assume same proprotion than among nonpoor females in general:;
*Proprotion of victims of GBV among nonpoor females in general = nonpoor victims
*of GBV / nonpoor females;
* Nonpoor females;
gen fe15t49pop = fe15t17pop + fe18t49pop;
lab var fe15t49pop "Female 15 to 49 years of age population";
gen fe15t49hc = fe15t17hc_spl + fe18t49hc_spl;
lab var fe15t49hc "Female 15 to 49 years of age poor population";
gen fe15t49nohc = fe15t49pop - fe15t49hc;
lab var fe15t49nohc "Female 15 to 49 years of age non-poor population";
su fe15t49nohc;
* Nonpoor victims of GBV;
foreach c in lower upper {;
	gen fe15t49nohcgbv_`c' = (fechgbvpop + feadgbvpop_`c') - (fechgbvhc + feadgbvhc_spl_`c');
	lab var fe15t49nohcgbv_`c' "Non-SPL-poor females 15 to 49 years of age victims of gender based violence: `c' bound";
	su fe15t49nohcgbv_`c';
};
* GBV share of nonpoor population;
foreach c in lower upper {;
	gen gbvsharenohc_`c' = fe15t49nohcgbv_`c' / fe15t49nohc;
	lab var gbvsharenohc_`c' "Victims of gender based violence share of the non-SPL-poor population: `c' bound";
	su gbvsharenohc_`c';
};
*************** Gender and Age distribution among non-poor FDP ****************;
*** Female children non-poor FDP;
* Assume same age distribution than among the population in general;
gen chfdppop = chsharefdppop * fdppop;
lab var chfdppop "Forcibly displaced children population";
su chfdppovrate_proxy;
gen chfdphc_proxy = (chfdppovrate_proxy/100) * chfdppop;
lab var chfdphc_proxy "Forcibly displaced children poverty headcount";
su fdppovrate_proxy;
gen fdphc_proxy = (fdppovrate_proxy/100) * fdppop;
lab var fdphc_proxy "Forcibly displaced people poverty headcount";
gen chsharefdphc = chfdphc_proxy / fdphc_proxy;
lab var chsharefdphc "Children share of the forcibly displaced poor population";
su chsharefdphc;
gen chnohcfdp = chfdppop - chsharefdphc * fdphc_spl;
lab var chnohcfdp "Non-SPL-poor forcibly displaced children population";
gen chsharenohcfdp = chnohcfdp / (fdppop - fdphc_spl);
lab var chsharenohcfdp "Children share of the non-SPL-poor forcibly displaced people";
su chsharenohcfdp;
*Values larger than 1 but not in 2017;
* Assume same gender distribution than among the general non-poor population;
gen fesharechnohcfdp = (fechpop - fechhc_spl) / (chpop - chhc_spl);
lab var fesharechnohcfdp "Female share of the non-SPL-poor forcibly displaced children";
gen fechnohcfdp = chnohcfdp * fesharechnohcfdp;
lab var fechnohcfdp "Non-SPL-poor forcibly displaced female children population";
*** Female adult non-poor FDP;
gen feadfdppop = feadsharefdppop * fdppop;
lab var feadfdppop "Forcibly displaced female adults population";
gen feadfdphc_proxy = (feadfdppovrate_proxy/100) * feadfdppop;
lab var feadfdphc_proxy "Forcibly displaced female adults' pov headcount";
gen adfdphc_proxy = fdphc_proxy - chfdphc_proxy;
lab var adfdphc_proxy "Forcibly displaced adults' pov headcount";
gen feshareadfdphc = feadfdphc_proxy / adfdphc_proxy;
lab var feshareadfdphc "Female share of the forcibly displaced adults' pov headcount";
gen feadnohcfdp = feadfdppop - feshareadfdphc * (1 - chsharefdphc) * fdphc_spl;
lab var feadnohcfdp "Non-poor forcibly displaced female adult population";
*** Assume same age distribution than the general population within age
*** categories;
gen fe15t17nohcfdp = fechnohcfdp * (fe15t17pop/fechpop);
lab var fe15t17nohcfdp "Non-poor forcibly displaced female children (15 to 17) population";
gen fe18t49nohcfdp = feadnohcfdp * (fe18t49pop/feadpop);
lab var fe18t49nohcfdp "Non-poor forcibly displaced female adult (15 to 17) population";
foreach c in lower upper {;
	gen fegbvnohcfdp_`c' = gbvsharenohc_`c' * (fe15t17nohcfdp + fe18t49nohcfdp);
	lab var fegbvnohcfdp_`c' "Non-poor forcibly displaced female victims of gender based violence: `c' bound";
};
*drop chsharefdppop;
drop insample;


******************************** SAVE RESULTS **********************************

* Save results;
sort isoA3cc year;
save C:\Users\Usuario\Dropbox\SocialExclusionPaper\PLOSOne\R&R\Data\gloexdb.dta,
	replace;
